# Supplementary material for: Realizing nearly-zero dark current and ultrahigh signal-to-noise ratio perovskite X-ray detector and image array by dark-current-shunting strategy
Source: Nat Commun. 2023 Feb 6;14:626. doi: 10.1038/s41467-023-36313-6 (PMC9902443; doi:10.1038/s41467-023-36313-6)
Supplement: Supplementary file 3 — Source Data [file 41467_2023_36313_MOESM3_ESM.xlsx]

## Sheet: Figure 3
DCS electrode voltage (V)	Drain current (nA)	Drain current (nA)	Drain current (nA)		DCS electrode voltage (V)	Drain current (nA)	Drain current (nA)	Drain current (nA)		Time (s)	Drain current (nA)	Drain current (nA)	Drain current (nA)		Dose rate (uGy s-1)	Photocurrent density (uA cm-2)	Photocurrent density (uA cm-2)
	Drain voltage 0.25 V	0.5 V	0.75 V			Drain voltage 0.25 V	0.5 V	0.75 V			DCS electrode disabled	DCS electrode = CV (0.56 V)	DCS electrode = 1V			DCS electrode CV (0.56 V)	DCS electrode disabled
1.18256e-05	0.43767	1.37804	2.74696		0.01003					0	0.12908	-0.00204	-0.11332		1.32	0.049	0.053
0.01003					0.02003					0.02005	0.12938	-0.00223	-0.11303		6.64	0.13	0.171
0.02003					0.03003					0.04011	0.13008	-0.00228	-0.11262		11.95	0.18	0.266
0.03003		1.03171			0.04003					0.06016	0.12963	-0.002	-0.11259		17.26	0.25	0.367
0.04003					0.05003		3.03962			0.08022	0.1296	-0.00207	-0.11259		21.25	0.32	0.53
0.05003		0.88097			0.06003	2.24673		3.51734		0.10027	0.12986	-0.00219	-0.11257		106.25	1.06	1.95
0.06004	0.26596		2.20614		0.07003					0.12033	0.12951	-0.00202	-0.11218		170	1.53	2.8
0.07004					0.08003					0.14038	0.12889	-0.00209	-0.11224		233	1.98	3.58
0.08004					0.09004					0.16043	0.12906	-0.00188	-0.11226		297.5	2.42	4.27
0.09004					0.10003					0.18049	0.12904	-0.00208	-0.11177
0.10004					0.11003			3.32986		0.20054	0.12963	-0.00194	-0.11202
0.11004			1.84835		0.12003	1.96318	2.74135			0.2206	0.12932	-0.00207	-0.11184
0.12004	0.15784	0.58122			0.13003					0.24065	0.12932	-0.00213	-0.11165
0.13004					0.14003					0.2607	0.12941	-0.00202	-0.11115
0.14004					0.15003			3.24492		0.28076	0.12965	-0.00208	-0.11122
0.15004			1.61496		0.16003					0.30081	0.1297	-0.00223	-0.11144
0.16004					0.17003	1.72567				0.32087	0.12958	-0.00177	-0.11088
0.17004	0.0978				0.18003			3.18742		0.34092	0.12938	-0.00175	-0.111
0.18003			1.45946		0.19003		2.57477			0.36097	0.12951	-0.00183	-0.11052
0.19003		0.39435			0.20003					0.38103	0.12963	-0.00177	-0.11061
0.20003					0.21005			3.14377		0.40108	0.13031	-0.00185	-0.1102
0.21006			1.3131		0.22004	1.46885				0.42114	0.12956	-0.00212	-0.1103
0.22005	0.05901				0.23006					0.44119	0.12978	-0.00169	-0.11027
0.23006					0.24004					0.46124	0.12983	-0.00185	-0.11014
0.24005					0.25006		2.44043	3.07733		0.4813	0.12946	-0.00208	-0.11028
0.25006		0.28243	1.15098		0.26004					0.50135	0.12996	-0.00188	-0.10961
0.26005					0.27006	1.16231				0.52141	0.12964	-0.00177	-0.10934
0.27007	0.02934				0.28005					0.54146	0.12959	-0.00189	-0.10889
0.28005					0.29007			3.03312		0.56151	0.12975	-0.00158	-0.10898
0.29007			0.96106		0.30005					0.58157	0.12965	-0.00192	-0.10868
0.30006					0.31007		2.3036			0.60162	0.12949	-0.00184	-0.10873
0.31007		0.19973			0.32006	0.85134				0.62168	0.12914	-0.00159	-0.10905
0.32005	0.00211				0.33008					0.64173	0.12904	-0.00181	-0.10878
0.33008					0.34006					0.66179	0.12891	-0.00177	-0.1086
0.34006					0.35007					0.68184	0.12889	-0.00172	-0.10853
0.35007					0.36005					0.70189	0.12862	-0.00157	-0.10854
0.36006					0.37007	0.56731	2.11367	2.91825		0.72195	0.12891	-0.00163	-0.10843
0.37008	-0.0282	0.13633	0.65726		0.38006					0.742	0.12898	-0.00171	-0.10853
0.38006					0.39008					0.76206	0.12909	-0.00159	-0.1085
0.39008					0.40006					0.78211	0.12859	-0.00146	-0.10805
0.40007					0.41007					0.80216	0.12848	-0.00156	-0.1083
0.41008					0.42006	0.34653	1.93801			0.82222	0.12852	-0.00141	-0.108
0.42007	-0.066	0.09699			0.43008					0.84227	0.12847	-0.00177	-0.10759
0.43009					0.44006			2.81774		0.86233	0.12825	-0.00171	-0.10759
0.44007			0.45936		0.45008					0.88238	0.12864	-0.00165	-0.10735
0.45009					0.46007					0.90244	0.12893	-0.00161	-0.10742
0.46007					0.47009	0.18919	1.71788			0.92249	0.12876	-0.00179	-0.10742
0.4701	-0.1124	0.06846			0.48007					0.94255	0.12887	-0.00154	-0.10749
0.48008					0.49009					0.9626	0.12933	-0.00159	-0.10734
0.4901					0.50008			2.70761		0.98266	0.12958	-0.00175	-0.10727
0.50008			0.33736		0.51009					1.00271	0.12925	-0.00176	-0.10685
0.51009					0.52007	0.07213	1.45139			1.02276	0.12919	-0.00183	-0.10691
0.52008	-0.16786	0.0435			0.5301					1.04282	0.12953	-0.00183	-0.10642
0.5301					0.54008					1.06287	0.12952	-0.00164	-0.1057
0.54008					0.55009					1.08293	0.12978	-0.00206	-0.1056
0.55009					0.56008			2.5851		1.10298	0.13025	-0.00171	-0.10566
0.56008			0.24089		0.5701	-0.02623	1.19822			1.12304	0.13013	-0.00175	-0.10505
0.5701	-0.23009	0.01874			0.58008					1.14309	0.12999	-0.00178	-0.10536
0.58008					0.59011					1.16314	0.12975	-0.00192	-0.10544
0.5901					0.60009					1.1832	0.13002	-0.0019	-0.10555
0.60008					0.61011	-0.10118				1.20325	0.13032	-0.00156	-0.10495
0.61011	-0.28664				0.62009		0.98333	2.42557		1.22331	0.12984	-0.00154	-0.10493
0.62009		-0.00957	0.16463		0.63011					1.24336	0.12987	-0.00173	-0.10463
0.63012					0.64009					1.26342	0.13	-0.00169	-0.10413
0.6401					0.65011	-0.17902				1.28347	0.13006	-0.00184	-0.10401
0.65011	-0.34768				0.66009					1.30353	0.13032	-0.00176	-0.10421
0.66009					0.67008		0.79763			1.32358	0.13039	-0.00191	-0.10401
0.67008		-0.04012			0.68009			2.2106		1.34364	0.1303	-0.00157	-0.10333
0.68009			0.11018		0.69008	-0.26094				1.36369	0.13028	-0.00146	-0.10362
0.69008	-0.40464				0.70009					1.38375	0.13045	-0.00161	-0.1035
0.7001					0.71008					1.4038	0.13017	-0.00167	-0.10338
0.71008					0.7201		0.64836			1.42385	0.13005	-0.00163	-0.10331
0.72011		-0.08342			0.73008	-0.35492		2.00469		1.44391	0.13013	-0.00169	-0.10285
0.73009	-0.45984		0.07956		0.7401					1.46396	0.13033	-0.00172	-0.10282
0.74011					0.75008					1.48402	0.13051	-0.00145	-0.10281
0.75009					0.7601					1.50407	0.1308	-0.00163	-0.10308
0.76011					0.77008	-0.48793	0.523			1.52413	0.13042	-0.00145	-0.10272
0.77009	-0.52107	-0.1253			0.7801			1.79314		1.54418	0.1309	-0.00116	-0.10268
0.78011			0.05149		0.79008					1.56423	0.13038	-0.00159	-0.10232
0.79008					0.8001					1.58429	0.1305	-0.00133	-0.10254
0.8001					0.81008	-0.62629				1.60434	0.13015	-0.00139	-0.10216
0.81009	-0.57834				0.8201		0.40569			1.6244	0.13017	-0.00114	-0.10206
0.82011		-0.1713			0.83008			1.59869		1.64445	0.13027	-0.00139	-0.10158
0.83009			0.02349		0.8401	-0.71827				1.66451	0.13055	-0.00121	-0.10182
0.84011	-0.61883				0.85008					1.68456	0.1302	-0.00103	-0.10185
0.85009					0.8601					1.70461	0.12983	-0.00091	-0.10172
0.86011					0.87009	-0.80224	0.29976			1.72467	0.12982	-0.00109	-0.10213
0.87009	-0.64691	-0.22517			0.88011			1.425		1.74472	0.12982	-0.00115	-0.10136
0.88011			-0.01668		0.89009					1.76478	0.12981	-0.00107	-0.10157
0.8901					0.90011	-0.88515				1.78483	0.1302	-0.0012	-0.10177
0.90012	-0.67632				0.91009					1.80488	0.13058	-0.00082	-0.10181
0.9101		-0.26504			0.92012		0.19625			1.82494	0.13098	-0.00127	-0.10194
0.92012					0.93009	-0.96825		1.27313		1.84499	0.13146	-0.00092	-0.10116
0.9301	-0.70324		-0.05777		0.94011					1.86505	0.13125	-0.00085	-0.10078
0.94011					0.95009					1.8851	0.13058	-0.0011	-0.10052
0.95009		-0.31634			0.96011	-1.05535				1.90515	0.13086	-0.00097	-0.10077
0.96011	-0.7366				0.97009		0.09597			1.92521	0.13079	-0.00117	-0.10079
0.9701					0.98011			1.1387		1.94526	0.13114	-0.00099	-0.10073
0.98011			-0.09193		0.99009	-1.13659				1.96532	0.13101	-0.00101	-0.10033
0.9901	-0.76243	-0.37009			1.00011	-1.16235	0.03241	1.09135		1.98537	0.131	-0.00096	-0.10053
1.00011										2.00543	0.13114	-0.00077	-0.10063
										2.02548	0.13112	-0.00105	-0.10053
										2.04554	0.13117	-0.00083	-0.10005
										2.06559	0.13083	-0.00085	-0.10045
										2.08564	0.13089	-0.00096	-0.1002
										2.1057	0.13084	-0.00082	-0.10037
										2.12575	0.13081	-0.00115	-0.09956
										2.14581	0.13084	-0.00108	-0.09948
										2.16586	0.1305	-0.00115	-0.09952
										2.18592	0.13045	-0.00082	-0.09953
										2.20597	0.13043	-0.0009	-0.09937
										2.22602	0.13063	-0.00103	-0.09915
										2.24608	0.13021	-0.00072	-0.09861
										2.26613	0.13039	-0.00095	-0.09841
										2.28619	0.13059	-0.00083	-0.09834
										2.30624	0.13024	-0.00091	-0.09799
										2.32629	0.13048	-0.00109	-0.09834
										2.34635	0.1308	-0.00101	-0.09803
										2.3664	0.13056	-0.00071	-0.09778
										2.38646	0.13079	-0.00084	-0.09791
										2.40651	0.13086	-0.00096	-0.0975
										2.42656	0.13152	-0.00111	-0.09753
										2.44662	0.13048	-0.00103	-0.09804
										2.46667	0.13034	-0.00101	-0.09824
										2.48673	0.13015	-0.00072	-0.0978
										2.50678	0.13042	-0.00059	-0.09762
										2.52683	0.13031	-0.00068	-0.0975
										2.54689	0.13111	-0.00036	-0.09758
										2.56694	0.13099	-0.00098	-0.09819
										2.587	0.13079	-0.00097	-0.09799
										2.60705	0.13062	-0.00065	-0.09816
										2.62711	0.13088	-0.00072	-0.09779
										2.64716	0.13083	-0.00061	-0.09804
										2.66721	0.13065	-0.00067	-0.09811
										2.68727	0.1305	-0.00084	-0.09791
										2.70732	0.13042	-0.00047	-0.09838
										2.72738	0.13075	-0.00076	-0.09743
										2.74743	0.13043	-0.00074	-0.09745
										2.76749	0.13081	-0.00059	-0.09764
										2.78754	0.1308	-0.00089	-0.09778
										2.80759	0.13068	-0.00059	-0.09774
										2.82765	0.13028	-0.00057	-0.0975
										2.8477	0.13055	-0.00058	-0.09769
										2.86776	0.13099	-0.00066	-0.09744
										2.88781	0.13084	-0.00066	-0.0975
										2.90786	0.13084	-0.00051	-0.09685
										2.92792	0.13111	-0.00063	-0.09696
										2.94797	0.13143	-0.0007	-0.09673
										2.96803	0.13121	-0.00063	-0.09657
										2.98808	0.13114	-0.00037	-0.0967
										3.00813	0.13127	-0.00058	-0.09665
										3.02819	0.13055	-0.00045	-0.09629
										3.04824	0.1307	-0.00077	-0.09606
										3.0683	0.1308	-0.0006	-0.09626
										3.08835	0.13087	-0.00046	-0.09569
										3.10841	0.13048	-0.00059	-0.09578
										3.12846	0.13036	-0.00078	-0.09563
										3.14851	0.13067	-0.00051	-0.09544
										3.16857	0.13063	-0.00024	-0.09559
										3.18862	0.13076	-0.00045	-0.09532
										3.20868	0.13117	-0.00036	-0.09563
										3.22873	0.13079	-0.00032	-0.09571
										3.24878	0.13115	-0.0006	-0.0957
										3.26884	0.13022	-0.0007	-0.0955
										3.28889	0.13	-0.00057	-0.09544
										3.30895	0.13073	-0.00046	-0.09527
										3.329	0.13064	-0.00045	-0.09531
										3.34906	0.13068	-0.0004	-0.09549
										3.36911	0.13081	-0.00042	-0.09488
										3.38916	0.13049	-0.0004	-0.09475
										3.40922	0.13099	-0.00052	-0.09456
										3.42927	0.13006	-0.00046	-0.09389
										3.44933	0.13039	-0.00037	-0.09352
										3.46938	0.12977	-0.00047	-0.09325
										3.48943	0.12997	-0.00042	-0.09316
										3.50949	0.13052	-0.00036	-0.09338
										3.52954	0.13058	-0.00041	-0.09283
										3.5496	0.13036	-0.00027	-0.0927
										3.56965	0.13033	-0.00014	-0.09261
										3.5897	0.13068	-0.00035	-0.0928
										3.60976	0.13048	-0.00018	-0.09235
										3.62981	0.13046	-0.00029	-0.09226
										3.64987	0.13034	-0.00027	-0.09221
										3.66992	0.13095	-0.00052	-0.09233
										3.68997	0.13077	-0.00046	-0.09228
										3.71003	0.13093	-0.0004	-0.09199
										3.73008	0.13056	-0.00032	-0.09247
										3.75014	0.1303	-0.00027	-0.09243
										3.77019	0.1303	-0.00043	-0.09227
										3.79025	0.131	-0.00027	-0.09233
										3.8103	0.131	-0.00039	-0.09241
										3.83035	0.13104	-0.00048	-0.09252
										3.85041	0.13158	-0.00034	-0.09236
										3.87046	0.13137	-0.00017	-0.09252
										3.89052	0.13139	-0.00036	-0.09203
										3.91057	0.13131	-0.00059	-0.09186
										3.93063	0.1313	-0.00051	-0.09167
										3.95068	0.13117	-0.00053	-0.09211
										3.97073	0.13084	-0.00048	-0.09195
										3.99079	0.13108	-0.00039	-0.09204
										4.01084	0.13098	-0.00023	-0.09153
										4.0309	0.13104	-0.0004	-0.09167
										4.05095	0.13124	-0.00015	-0.09168
										4.07101	0.13157	-8e-05	-0.09178
										4.09106	0.13143	-0.00018	-0.09209
										4.11111	0.13111	-0.00016	-0.09185
										4.13117	0.13114	-0.00015	-0.09193
										4.15122	0.13133	-0.00032	-0.09135
										4.17128	0.1312	-8e-05	-0.09185
										4.19133	0.13077	0.00023	-0.09112
										4.21138	0.13102	-0.00027	-0.09114
										4.23144	0.13094	-0.00047	-0.09098
										4.2515	0.13074	-0.00026	-0.09102
										4.27155	0.13107	-0.0001	-0.09096
										4.2916	0.13074	0.00022	-0.09117
										4.31166	0.13098	4e-05	-0.09075
										4.33171	0.13108	0.00019	-0.09067
										4.35177	0.13087	9e-05	-0.09047
										4.37182	0.13067	-4e-05	-0.09029
										4.39187	0.13059	0.00017	-0.09032
										4.41193	0.1309	0.00016	-0.09035
										4.43198	0.13104	0.00013	-0.09
										4.45204	0.13129	0.00026	-0.08988
										4.47209	0.13111	0.00019	-0.09001
										4.49215	0.1317	0.00017	-0.09006
										4.5122	0.13186	0.00024	-0.09018
										4.53226	0.13174	0.00035	-0.09034
										4.55231	0.1316	0.00041	-0.09052
										4.57237	0.13176	0.0005	-0.09028
										4.59242	0.13142	0.0001	-0.09016
										4.61247	0.13167	0.00046	-0.08999
										4.63253	0.1313	7e-05	-0.08994
										4.65258	0.13166	0.00026	-0.08981
										4.67264	0.13173	0.00034	-0.08976
										4.69269	0.13191	0.00024	-0.08975
										4.71274	0.13188	0.00011	-0.08948
										4.7328	0.13171	0.00023	-0.08956
										4.75285	0.1316	0.00046	-0.08963
										4.77291	0.13198	0.00016	-0.08979
										4.79296	0.13176	0.00044	-0.08944
										4.81301	0.13212	0.00028	-0.08938
										4.83307	0.13213	0.00026	-0.08917
										4.85312	0.13229	0.00055	-0.08905
										4.87318	0.13248	0.00044	-0.08917
										4.89323	0.13206	0.00033	-0.08919
										4.91328	0.13356	0.00032	-0.08866
										4.93334	3.31277	0.00048	-0.08885
										4.95339	3.29867	0.00044	-0.08885
										4.97345	3.27259	0.00042	-0.08898
										4.9935	3.26501	0.00072	-0.07895
										5.01356	3.25053	0.08524	0.40141
										5.03361	3.25595	2.00935	0.40153
										5.05366	3.26475	2.00335	0.40201
										5.07372	3.25195	2.01094	0.40225
										5.09377	3.25493	2.00739	0.40262
										5.11383	3.26829	2.00715	0.40136
										5.13388	3.25885	2.00323	0.40211
										5.15393	3.26475	2.00666	0.40236
										5.17399	3.24512	2.00592	0.4029
										5.19404	3.25885	2.00874	0.40211
										5.2141	3.2524	2.00984	0.40211
										5.23415	3.24661	2.0107	0.40248
										5.2542	3.26792	2.01401	0.40259
										5.27426	3.2668	2.00727	0.40248
										5.29431	3.26829	2.00359	0.40127
										5.31437	3.25296	2.00641	0.40132
										5.33442	3.27987	2.00225	0.4012
										5.35447	3.27632	2.008	0.4015
										5.37453	3.26707	2.00482	0.40176
										5.39458	3.27819	2.00641	0.40169
										5.41464	3.25539	2.00678	0.40183
										5.43469	3.27016	2.00666	0.40074
										5.45475	3.2612	2.00849	0.40036
										5.4748	3.26923	2.0047	0.40115
										5.49485	3.264	2.00274	0.40111
										5.51491	3.26643	2.00702	0.4006
										5.53496	3.27128	2.00702	0.40169
										5.55502	3.2612	2.00188	0.4022
										5.57507	3.26008	2.00764	0.40027
										5.59513	3.26176	2.01021	0.40078
										5.61518	3.26997	2.00984	0.40027
										5.63523	3.26923	2.00678	0.4006
										5.65529	3.27613	2.00862	0.40076
										5.67534	3.26083	2.00898	0.40148
										5.6954	3.26755	2.00568	0.40104
										5.71545	3.26773	2.00127	0.40106
										5.73551	3.27072	2.00788	0.4015
										5.75556	3.26699	2.00604	0.40023
										5.77562	3.27296	1.99734	0.4015
										5.79567	3.27352	2.00715	0.40062
										5.81572	3.26699	2.00433	0.40023
										5.83578	3.27054	2.00617	0.4009
										5.85583	3.2726	2.0047	0.40141
										5.87589	3.26755	2.00702	0.40188
										5.89594	3.26886	2.00408	0.40214
										5.916	3.27391	2.00078	0.40335
										5.93605	3.27447	2.00004	0.40292
										5.95611	3.27073	2.01658	0.40174
										5.97616	3.27316	2.00715	0.40323
										5.99621	3.27354	2.01131	0.4024
										6.01627	3.2726	2.01119	0.40243
										6.03632	3.28495	2.00494	0.40268
										6.05638	3.27466	2.00727	0.40419
										6.07643	3.27952	2.00531	0.40175
										6.09649	3.27372	2.01229	0.39984
										6.11654	3.27896	2.00604	0.40122
										6.1366	3.27672	2.0047	0.40292
										6.15665	3.28008	2.01266	0.39986
										6.17671	3.26886	2.0095	0.39918
										6.19676	3.28083	2.01094	0.40054
										6.21681	3.26343	1.99918	0.4005
										6.23687	3.26774	1.99657	0.39995
										6.25692	3.27933	2.01111	0.39854
										6.27698	3.28251	2.01663	0.39595
										6.29703	3.27597	2.00645	0.39614
										6.31709	3.27484	2.00626	0.39798
										6.33714	3.27541	2.00542	0.39766
										6.3572	3.2784	2.00316	0.39526
										6.37725	3.27597	2.00246	0.39738
										6.3973	3.2769	2.01327	0.39586
										6.41736	3.27223	2.0062	0.393
										6.43741	3.27241	2.00788	0.39431
										6.45747	3.26437	2.00764	0.39295
										6.47752	3.27746	2.01185	0.39439
										6.49758	3.27129	2.00558	0.39647
										6.51763	3.27073	2.00306	0.39629
										6.53768	3.2726	2.00566	0.39314
										6.55774	3.27709	2.00604	0.39194
										6.57779	3.27784	2.00699	0.39384
										6.59785	3.27933	2.00395	0.39382
										6.6179	3.2769	2.00864	0.39077
										6.63795	3.26998	2.01454	0.39165
										6.65801	3.27204	2.00476	0.39049
										6.67806	3.27335	2.00078	0.38922
										6.69812	3.28064	1.99834	0.38903
										6.71817	3.2683	2.00134	0.39021
										6.73822	3.27672	1.99709	0.39014
										6.75828	3.27241	2.00092	0.39276
										6.77833	3.26774	2.00099	0.3919
										6.79839	3.25691	1.99945	0.39064
										6.81844	3.26512	2.00184	0.3903
										6.8385	3.26382	1.99803	0.3907
										6.85855	3.2683	1.99764	0.38925
										6.8786	3.26624	1.99152	0.38983
										6.89866	3.26512	2.00356	0.38775
										6.91871	3.26848	1.99915	0.3873
										6.93877	3.27128	2.00579	0.38786
										6.95882	3.26419	1.99777	0.38813
										6.97888	3.26736	2.00032	0.38754
										6.99893	3.26438	1.99771	0.38462
										7.01898	3.2584	1.99808	0.38497
										7.03904	3.26774	1.99754	0.38511
										7.05909	3.26027	1.99387	0.38792
										7.07915	3.2627	1.99604	0.38627
										7.0992	3.26494	1.99534	0.38279
										7.11925	3.26923	1.99861	0.38668
										7.13931	3.26102	1.99478	0.38488
										7.15936	3.27166	1.99342	0.38469
										7.17942	3.26867	1.99731	0.38595
										7.19947	3.26008	1.99406	0.38352
										7.21952	3.2599	1.99807	0.38493
										7.23958	3.25579	1.9949	0.38399
										7.25964	3.26438	1.99656	0.3848
										7.27969	3.2612	1.97014	0.38419
										7.29974	3.25728	2.00296	0.38327
										7.3198	3.264	1.99901	0.38387
										7.33985	3.25691	1.99869	0.38567
										7.35991	3.26867	1.99772	0.38151
										7.37996	3.26139	1.99613	0.38228
										7.40002	3.26419	1.9971	0.3818
										7.42007	3.25654	1.99517	0.38132
										7.44012	3.25131	1.99677	0.37988
										7.46018	3.2584	1.99096	0.3831
										7.48023	3.25859	1.99819	0.384
										7.50029	3.25019	1.98835	0.3796
										7.52034	3.26083	1.99414	0.37972
										7.5404	3.26083	1.99292	0.37869
										7.56045	3.2627	1.99238	0.37971
										7.5805	3.27558	1.98792	0.37694
										7.60056	3.27054	1.98394	0.37868
										7.62061	3.26475	1.99259	0.37984
										7.64067	3.27931	1.99124	0.38081
										7.66072	3.26344	1.98733	0.3791
										7.68077	3.25915	1.99249	0.37688
										7.70083	3.26158	1.99362	0.37848
										7.72088	3.26158	1.99398	0.37856
										7.74094	3.25027	1.9856	0.37891
										7.76099	3.25598	1.98788	0.3778
										7.78104	3.26344	1.98956	0.37568
										7.8011	3.25382	1.98611	0.37719
										7.82115	3.25504	1.9913	0.37553
										7.84121	3.26718	1.99085	0.37786
										7.86126	3.26568	1.99237	0.37786
										7.88131	3.25288	1.99621	0.37863
										7.90137	3.26475	1.98883	0.37773
										7.92142	3.25083	1.99096	0.37814
										7.94148	3.26606	1.99408	0.37934
										7.96153	3.25288	1.99216	0.37998
										7.98158	3.26102	1.98972	0.37675
										8.00164	3.2627	1.99163	0.37683
										8.02169	3.26176	1.98785	0.37508
										8.04175	3.27184	1.991	0.375
										8.0618	3.26606	1.98888	0.37611
										8.08186	3.26344	1.99088	0.37751
										8.10191	3.26699	1.98449	0.37607
										8.12196	3.25448	1.99137	0.37428
										8.14202	3.26139	1.98977	0.37761
										8.16207	3.26643	1.9898	0.37509
										8.18213	3.2515	1.99027	0.37695
										8.20218	3.26214	1.99336	0.3798
										8.22223	3.26232	1.98996	0.37601
										8.24229	3.26158	1.9809	0.37801
										8.26234	3.26195	1.98746	0.37699
										8.2824	3.25766	1.98932	0.37723
										8.30245	3.25878	1.98723	0.37403
										8.3225	3.26363	1.98771	0.37402
										8.34256	3.26699	1.98803	0.3751
										8.36261	3.25971	1.98111	0.37673
										8.38267	3.26774	1.98699	0.3767
										8.40272	3.25896	1.98745	0.37605
										8.42277	3.25579	1.99003	0.37726
										8.44283	3.25579	1.98759	0.3741
										8.46288	3.26232	1.98119	0.37621
										8.48294	3.25878	1.98905	0.37702
										8.50299	3.26083	1.98306	0.37651
										8.52305	3.26624	1.98367	0.37541
										8.5431	3.26307	1.97815	0.37508
										8.56316	3.26102	1.97975	0.37212
										8.58321	3.26176	1.98475	0.37373
										8.60326	3.25784	1.98235	0.37086
										8.62332	3.24422	1.98704	0.3739
										8.64337	3.25392	1.98235	0.37441
										8.66343	3.25448	1.99038	0.37507
										8.68348	3.25187	1.98038	0.37432
										8.70353	3.25784	1.98252	0.37366
										8.72359	3.26307	1.98269	0.37358
										8.74364	3.26232	1.98019	0.37333
										8.7637	3.26494	1.98436	0.37382
										8.78375	3.26232	1.9855	0.37218
										8.8038	3.26232	1.98257	0.37103
										8.82386	3.25374	1.98345	0.37175
										8.84391	3.2543	1.98462	0.37181
										8.86397	3.25579	1.98803	0.3713
										8.88402	3.24907	1.98292	0.37118
										8.90408	3.2543	1.98194	0.3715
										8.92413	3.24253	1.98442	0.37069
										8.94418	3.24907	1.98261	0.37293
										8.96424	3.25616	1.97976	0.37353
										8.98429	3.26008	1.97881	0.37229
										9.00435	3.25672	1.98438	0.4107
										9.0244	3.25784	--	0.37034
										9.04445	3.26419	1.8956	0.20979
										9.06451	3.26046	0.95959	0.07396
										9.08456	3.25971	0.34366	0.02786
										9.10462	3.25952	0.17218	0.00733
										9.12467	3.25691	0.12335	-0.0085
										9.14473	3.25803	0.09773	-0.02201
										9.16478	3.25784	0.08099	-0.03326
										9.18483	3.26046	0.06827	-0.04309
										9.20489	3.25971	0.05831	-0.05159
										9.22494	3.25952	0.05035	-0.05927
										9.245	1.20975	0.04318	-0.06577
										9.26505	0.47433	0.03745	-0.07119
										9.2851	0.3091	0.03241	-0.07627
										9.30516	0.26078	0.02816	-0.08037
										9.32521	0.23671	0.02428	-0.08322
										9.34527	0.22233	0.02117	-0.0864
										9.36532	0.21353	0.01822	-0.08867
										9.38537	0.20645	0.01598	-0.09102
										9.40543	0.20262	0.01369	-0.09248
										9.42548	0.19856	0.01184	-0.09427
										9.44554	0.19587	0.01007	-0.09582
										9.46559	0.1937	0.00848	-0.09664
										9.48564	0.192	0.00705	-0.09819
										9.5057	0.19063	0.00591	-0.09857
										9.52575	0.18919	0.00503	-0.09931
										9.54581	0.18774	0.00435763	-0.10005
										9.56586	0.1866	0.00334435	-0.10047
										9.58591	0.18596	0.00246	-0.10073
										9.60597	0.18524	0.00206	-0.10084
										9.62602	0.18495	0.00176	-0.10114
										9.64608	0.18516	0.00103	-0.10097
										9.66613	0.18441	0.00055	-0.10102
										9.68619	0.1843	0.00046	-0.10127
										9.70624	0.1837	2e-05	-0.10136
										9.7263	0.18312	-0.00016	-0.10094
										9.74635	0.18325	-0.00022	-0.10097
										9.7664	0.18317	-0.00095	-0.10032
										9.78646	0.18343	-0.00067	-0.10053
										9.80651	0.1834	-0.00099	-0.10096
										9.82657	0.18299	-0.00117	-0.10086
										9.84662	0.18281	-0.00095	-0.10084
										9.86668	0.18292	-0.00126	-0.10088
										9.88673	0.18311	-0.00136	-0.10071
										9.90678	0.18205	-0.00138	-0.1002
										9.92684	0.18176	-0.00177	-0.10001
										9.94689	0.18224	-0.00173	-0.09993
										9.96695	0.18133	-0.00176	-0.09991
										9.987	0.18137	-0.00184	-0.09967
										10.007	0.18119	-0.0019	-0.09962
										10.0271	0.18048	-0.0019	-0.09936
										10.0472	0.17998	-0.00204	-0.09905
										10.0672	0.17977	-0.00187	-0.09892
										10.0873	0.18026	-0.0021	-0.09886
										10.1073	0.17983	-0.00191	-0.09884
										10.1274	0.18086	-0.00204	-0.09874
										10.1474	0.18061	-0.00203	-0.09813
										10.1675	0.18077	-0.00197	-0.09812
										10.1875	0.18072	-0.00209	-0.09817
										10.2076	0.18101	-0.00189	-0.09818
										10.2277	0.18083	-0.00207	-0.09782
										10.2477	0.18102	-0.00188	-0.09773
										10.2678	0.18046	-0.0019	-0.09799
										10.2878	0.18095	-0.00213	-0.09774
										10.3079	0.18083	-0.00185	-0.09727
										10.3279	0.18125	-0.00214	-0.09741
										10.348	0.18108	-0.00197	-0.09733
										10.368	0.18135	-0.00191	-0.09664
										10.3881	0.18092	-0.00157	-0.09679
										10.4081	0.1807	-0.00191	-0.0965
										10.4282	0.18072	-0.00171	-0.09646
										10.4482	0.18071	-0.00197	-0.09644
										10.4683	0.18084	-0.00184	-0.09636
										10.4884	0.18127	-0.00176	-0.09589
										10.5084	0.18094	-0.00175	-0.096
										10.5285	0.18122	-0.00195	-0.09593
										10.5485	0.1815	-0.00172	-0.09569
										10.5686	0.18163	-0.00158	-0.09571
										10.5886	0.18143	-0.0017	-0.09536
										10.6087	0.18166	-0.00184	-0.09518
										10.6287	0.18166	-0.00187	-0.09493
										10.6488	0.18127	-0.00204	-0.09472
										10.6689	0.18127	-0.0017	-0.09456
										10.6889	0.18143	-0.00154	-0.09432
										10.709	0.18127	-0.00157	-0.09493
										10.729	0.18077	-0.00184	-0.09452
										10.7491	0.18115	-0.00169	-0.09439
										10.7691	0.18106	-0.00185	-0.09439
										10.7892	0.18205	-0.0019	-0.09539
										10.8092	0.18209	-0.00178	-0.0941
										10.8293	0.18178	-0.00163	-0.0942
										10.8493	0.18135	-0.00184	-0.09363
										10.8694	0.18143	-0.00169	-0.09359
										10.8895	0.18191	-0.00153	-0.09356
										10.9095	0.18195	-0.00133	-0.0935
										10.9296	0.18125	-0.00142	-0.09326
										10.9496	0.18146	-0.00158	-0.09288
										10.9697	0.18202	-0.0016	-0.09279
										10.9897	0.18202	-0.00164	-0.09286
										11.0098	0.18162	-0.00173	-0.09302
										11.0298	0.18201	-0.00203	-0.09255
										11.0499	0.18268	-0.00196	-0.09298
										11.0699	0.18252	-0.00176	-0.09303
										11.09	0.18233	-0.00181	-0.09302
										11.11	0.18265	-0.00165	-0.09304
										11.1301	0.18241	-0.0016	-0.09284
										11.1502	0.18258	-0.00134	-0.09277
										11.1702	0.18274	-0.00129	-0.09285
										11.1903	0.18252	-0.00133	-0.0922
										11.2103	0.18243	-0.00123	-0.09248
										11.2304	0.18218	-0.00148	-0.09255
										11.2504	0.18225	-0.00146	-0.09272
										11.2705	0.1824	-0.0015	-0.09239
										11.2905	0.18294	-0.00135	-0.09209
										11.3106	0.18277	-0.00159	-0.09211
										11.3306	0.18271	-0.00133	-0.09168
										11.3507	0.18239	-0.00139	-0.09174
										11.3707	0.18227	-0.0013	-0.0921
										11.3908	0.182	-0.00145	-0.09234
										11.4108	0.18317	-0.00142	-0.09186
										11.4309	0.18315	-0.00114	-0.09168
										11.451	0.18239	-0.0011	-0.09178
										11.471	0.18234	-0.00117	-0.09143
										11.4911	0.18281	-0.00138	-0.09192
										11.5111	0.1822	-0.00134	-0.09159
										11.5312	0.18224	-0.00126	-0.09153
										11.5512	0.18295	-0.00117	-0.09106
										11.5713	0.18286	-0.00128	-0.09127
										11.5913	0.18326	-0.00121	-0.0911
										11.6114	0.18281	-0.00123	-0.09112
										11.6314	0.18315	-0.00102	-0.09108
										11.6515	0.18311	-0.00121	-0.09143
										11.6716	0.18319	-0.00144	-0.09065
										11.6916	0.1834	-0.00122	-0.09077
										11.7117	0.18344	-0.00127	-0.09098
										11.7317	0.18386	-0.00105	-0.0909
										11.7518	0.18375	-0.00104	-0.09089
										11.7718	0.18382	-0.00133	-0.09062
										11.7919	0.18398	-0.00121	-0.09087
										11.8119	0.18315	-0.00104	-0.09055
										11.832	0.18425	-0.00104	-0.0901
										11.8521	0.1837	-0.00125	-0.09053
										11.8721	0.18374	-0.00126	-0.09021
										11.8922	0.18433	-0.00103	-0.09024
										11.9122	0.18425	-0.00119	-0.09012
										11.9323	0.18439	-0.00102	-0.08974
										11.9523	0.184	-0.00119	-0.08955
										11.9724	0.18438	-0.00077	-0.08909
										11.9924	0.18469	-0.00091	-0.08916
										12.0125	0.18439	-0.00098	-0.08869
										12.0325	0.18537	-0.00101	-0.08839
										12.0526	0.18456	-0.00096	-0.08823
										12.0726	0.18442	-0.0009	-0.08808
										12.0927	0.18367	-0.00126	-0.08806
										12.1128	0.18396	-0.00071	-0.08823
										12.1328	0.18436	-0.00114	-0.08802
										12.1529	0.18404	-0.00086	-0.0876
										12.1729	0.18396	-0.00098	-0.08736
										12.193	0.18431	-0.00082	-0.08714
										12.213	0.18514	-0.00088	-0.08665
										12.2331	0.18448	-0.00114	-0.08674
										12.2531	0.1843	-0.0009	-0.0867
										12.2732	0.18461	-0.00092	-0.08651
										12.2932	0.18489	-0.00089	-0.08589
										12.3133	0.18495	-0.00089	-0.08606
										12.3333	0.18467	-0.00094	-0.08583
										12.3534	0.18463	-0.0008	-0.08582
										12.3735	0.18479	-0.00114	-0.08566
										12.3935	0.18436	-0.0009	-0.08574
										12.4136	0.18464	-0.00079	-0.08566
										12.4336	0.18489	-0.00109	-0.08606
										12.4537	0.18472	-0.00072	-0.08534
										12.4737	0.1845	-0.00067	-0.08538
										12.4938	0.18446	-0.00064	-0.08568
										12.5138	0.18524	-0.00071	-0.08557
										12.5339	0.18472	-0.00076	-0.08594
										12.5539	0.18505	-0.0007	-0.08546
										12.574	0.18476	-0.00066	-0.08609
										12.594	0.18518	-0.00088	-0.0856
										12.6141	0.18497	-0.00063	-0.08582
										12.6342	0.18528	-0.00088	-0.08544
										12.6542	0.18557	-0.00082	-0.08582
										12.6743	0.1861	-0.00089	-0.08531
										12.6943	0.18605	-0.00089	-0.08533
										12.7144	0.18656	-0.00041	-0.08526
										12.7344	0.18619	-0.00091	-0.08521
										12.7545	0.18568	-0.00071	-0.08575
										12.7745	0.18574	-0.0007	-0.08549
										12.7946	0.18542	-0.00076	-0.08494
										12.8147	0.18543	-0.00067	-0.08498
										12.8347	0.18575	-0.00074	-0.08464
										12.8548	0.18541	-0.00066	-0.08439
										12.8748	0.18566	-0.00095	-0.08413
										12.8949	0.18591	-0.00086	-0.0843
										12.9149	0.18579	-0.00066	-0.08411
										12.935	0.18623	-0.00076	-0.08353
										12.955	0.18641	-0.00099	-0.08374
										12.9751	0.18627	-0.00063	-0.08348
										12.9951	0.1859	-0.00074	-0.0834
										13.0152	0.18607	-0.00059	-0.08376
										13.0352	0.18582	-0.0006	-0.08382
										13.0553	0.185	-0.00059	-0.08363
										13.0754	0.18544	-0.00067	-0.08372
										13.0954	0.18549	-0.00048	-0.08367
										13.1155	0.1852	-0.00085	-0.08364
										13.1355	0.18565	-0.00072	-0.08363
										13.1556	0.18618	-0.00071	-0.08359
										13.1756	0.18556	-0.00055	-0.08328
										13.1957	0.18581	-0.00057	-0.08329
										13.2157	0.1852	-0.00051	-0.08339
										13.2358	0.18635	-0.00052	-0.08304
										13.2558	0.18631	-0.00064	-0.08305
										13.2759	0.1866	-0.00034	-0.08268
										13.2959	0.18654	-0.0004	-0.08318
										13.316	0.18632	-0.00059	-0.08268
										13.3361	0.18656	-0.00065	-0.0825
										13.3561	0.18566	-0.00037	-0.08273
										13.3762	0.18605	-0.00064	-0.08289
										13.3962	0.18655	-0.00018	-0.08249
										13.4163	0.18636	-0.00067	-0.08241
										13.4363	0.18597	-0.00042	-0.08235
										13.4564	0.1861	-0.00055	-0.08229
										13.4764	0.18623	-0.00053	-0.08178
										13.4965	0.18632	-0.00067	-0.08181
										13.5165	0.18616	-0.00051	-0.08177
										13.5366	0.18662	-0.00055	-0.08211
										13.5566	0.18616	-0.00042	-0.08199
										13.5767	0.18627	-0.00074	-0.08239
										13.5968	0.18681	-0.00021	-0.08186
										13.6168	0.18712	-0.00047	-0.0821
										13.6369	0.18731	-0.0004	-0.08153
										13.6569	0.18739	-0.00035	-0.08143
										13.677	0.18714	-0.00022	-0.08122
										13.697	0.18723	-0.00023	-0.08154
										13.7171	0.18643	-0.00018	-0.082
										13.7371	0.18687	-0.00014	-0.08162
										13.7572	0.18745	-0.00037	-0.081
										13.7773	0.18717	-0.00026	-0.08131
										13.7973	0.18765	-0.00014	-0.08084
										13.8174	0.18749	-7e-05	-0.08132
										13.8374	0.18746	5e-05	-0.08118
										13.8575	0.1876	1e-05	-0.08088
										13.8775	0.18774	-0.00011	-0.08128
										13.8976	0.18734	5e-05	-0.08082
										13.9176	0.18731	-0.00012	-0.08113
										13.9377	0.18761	-4e-05	-0.08134
										13.9577	0.18774	-3e-05	-0.08087
										13.9778	0.18705	-0.00018	-0.0809
										13.9978	0.1874	2e-05	-0.08096
										14.0179	0.18749	-5e-05	-0.08105

## Sheet: Figure 4
Time (s)	Drain current (nA)	Time (s)	Drain current (nA)		Time (s)	Dark current (nA)	Dark current (pA)		Time (s)	Dark current (nA)	Time (s)	Drain current (nA)		Time (s)	Drain current (nA)	Drain current (nA)		Time (s)	Drain current (nA)	Drain current (nA)		Dose rate (uGyair s-1)	Signal-to-noise ratio	Signal-to-noise ratio		Detection limit nGyair s-1	Jdark A cm-2		Materials	Sensitivity/Jdark (μGyair-1 s)
	DCS electrode disabled		DCS electrode = CV (0.56 V)			DCS electrode disabled	DCS electrode = CV (0.56 V)			DCS electrode disabled		DCS electrode = CV (0.56 V)			166 nGyair s-1	83 nGyair s-1			166 nGyair s-1	83 nGyair s-1			DCS electrode = CV (0.56 V)	DCS electrode disabled		36	2.3e-08		MAPbBr3 SC	913043000000
0	0.6813	0.01635	-0.00620011		0	0.644	0.0583		0	1.12484	0	-0.00177		0	0.4663	0.20017		0	493.847	487.129		0.083	21.97	0.112		500	4.3e-05		Cs2AgBiBr6 SC	700000000000
0.02005	0.68066	0.03641	-0.00610734		30	0.689	0.071		0.02006	1.11591	0.02006	-0.00189		0.02205	0.5723	0.10167		0.02205	493.729	487.189		0.166	36.1842	0.22222		59.7	1.5e-10		(NH4)3Bi2I9 SC	2050000000000
0.04011	0.67993	0.05646	-0.00598		60	0.668	0.03		0.04011	1.11412	0.04011	-0.00203		0.0421	0.591	0.01301		0.0421	493.675	487.293		1.32	322.368	2.35556		55	4e-09		Cs3Bi2I9 SC	258461000000
0.06016	0.67928	0.07651	-0.00578		90	0.649	0.032		0.06016	1.10919	0.06016	-0.00216		0.06216	0.6476	-0.06583		0.06216	493.582	487.391		6.64	855.263	7.6		130	1.8e-08		Rb3Bi2I9 SC	59148100000
0.08021	0.67875	0.09657	-0.00577		120	0.676	0.037		0.08022	1.1096	0.08022	-0.0023		0.08221	0.6136	-0.13484		0.08221	493.503	487.531		11.95	1184.21	11.8222		8.3	2.7e-09		MA3Bi2I9 SC	121688000000
0.10027	0.67831	0.11662	-0.00565		150	0.736	0.043		0.10027	1.10418	0.10027	-0.00234		0.10226	0.5516	-0.19403		0.10226	493.575	487.507		17.26	1644.74	16.3111		83	1.6e-08		a-Se	40000000000
0.12032	0.67777	0.13668	-0.00557		180	0.751	0.032		0.12033	1.10515	0.12033	-0.0024		0.12232	0.4095	-0.24339		0.12232	493.604	487.398						5500	5e-10		CZT	342857000000
0.14038	0.67718	0.15673	-0.00554		210	0.806	0.062		0.14038	1.10051	0.14038	-0.00254		0.14237	0.2659	-0.28292		0.14237	493.521	487.32						50000	7e-09		This work	195695000000000
0.16043	0.67658	0.17679	-0.00555		240	0.835	0.065		0.16044	1.10126	0.16044	-0.00274		0.16243	0.2622	-0.28852		0.16243	493.609	487.455						7.84	5.11e-11
0.18049	0.67602	0.19684	-0.00562		270	0.884	0.063		0.18049	1.10041	0.18049	-0.00281		0.18248	0.2647	-0.28913		0.18248	493.64	487.462
0.20054	0.67557	0.2169	-0.00546		300	0.915	0.05		0.20054	1.09684	0.20054	-0.00278		0.20254	0.1797	-0.28483		0.20254	493.467	487.563
0.22059	0.67512	0.23695	-0.00538		330	0.945	0.056		0.2206	1.09621	0.2206	-0.00273		0.22259	0.1748	-0.2931		0.22259	493.401	487.543
0.24065	0.67459	0.257	-0.00518		360	1	0.05		0.24065	1.09852	0.24065	-0.00279		0.24265	0.1392	-0.3164		0.24265	493.418	487.574
0.2607	0.67403	0.27706	-0.00516		390	1.064	0.027		0.26071	1.09527	0.26071	-0.00294		0.2627	0.0946	-0.34155		0.2627	493.319	487.745
0.28076	0.67351	0.29711	-0.00517		420	1.118	0.035		0.28076	1.09729	0.28076	-0.00299		0.28275	0.0307	-0.34202		0.28275	493.281	487.743
0.30081	0.67308	0.31717	-0.00511		450	1.11	0.028		0.30082	1.09264	0.30082	-0.00296		0.30281	-0.0423	-0.314		0.30281	493.072	487.813
0.32086	0.67265	0.33722	-0.00512		480	1.084	0.053		0.32087	1.09318	0.32087	-0.00307		0.32286	-0.1342	-0.26435		0.32286	492.886	487.826
0.34092	0.67224	0.35728	-0.00487		510	1.128	0.039		0.34092	1.09375	0.34092	-0.00308		0.34292	-0.1932	-0.20217		0.34292	492.72	487.873
0.36097	0.67173	0.37733	-0.00482		540	1.165	0.057		0.36098	1.09178	0.36098	-0.00302		0.36297	-0.1949	-0.13676		0.36297	492.711	487.936
0.38103	0.67115	0.39739	-0.00486		570	1.114	0.031		0.38103	1.0903	0.38103	-0.00293		0.38303	-0.0697	-0.06538		0.38303	492.748	487.991
0.40108	0.67054	0.41744	-0.00492		600	1.199	0.066		0.40109	1.08627	0.40109	-0.00286		0.40308	0.0361	0.00718		0.40308	492.647	488.218
0.42114	0.66992	0.43749	-0.00501		630	1.15	0.061		0.42114	1.08635	0.42114	-0.00277		0.42314	0.0715	0.07868		0.42314	492.467	488.235
0.44119	0.66931	0.45755	-0.00509		660	1.158	0.04		0.4412	1.08679	0.4412	-0.00273		0.44319	0.0399	0.14455		0.44319	492.44	488.282
0.46124	0.66872	0.4776	-0.00521		690	1.098	0.062		0.46125	1.08752	0.46125	-0.00279		0.46325	0.0071	0.20712		0.46325	492.405	488.133
0.4813	0.66815	0.49766	-0.00518		720	1.046	0.049		0.4813	1.08553	0.4813	-0.00279		0.4833	-0.0379	0.26918		0.4833	492.379	488.035
0.50135	0.66768	0.51771	-0.00514		750	1.066	0.046		0.50136	1.08553	0.50136	-0.00285		0.50335	-0.0381	0.31967		0.50335	492.483	487.93
0.52141	0.66714	0.53776	-0.00514		780	1.113	0.041		0.52141	1.08651	0.52141	-0.0029		0.52341	0.0287	0.3636		0.52341	492.525	487.91
0.54146	0.66659	0.55782	-0.00542		810	1.099	0.0592		0.54147	1.08451	0.54147	-0.00303		0.54346	0.0779	0.39896		0.54346	492.464	487.994
0.56152	0.66612	0.57787	-0.00547		840	1.093	0.03		0.56152	1.0834	0.56152	-0.00308		0.56352	0.0929	0.42701		0.56352	492.343	487.949
0.58157	0.66575	0.59793	-0.00552		870	1.089	0.062		0.58157	1.08257	0.58157	-0.00311		0.58357	0.0908	0.43495		0.58357	492.283	488.032
0.60162	0.66533	0.61798	-0.00552		900	1.06	0.0581		0.60163	1.08297	0.60163	-0.00325		0.60363	0.12	0.42263		0.60363	492.254	487.953
0.62168	0.665	0.63803	-0.00557		930	1.039	0.053		0.62168	1.08303	0.62168	-0.00312		0.62368	0.1236	0.38942		0.62368	492.436	487.918
0.64173	0.66467	0.65809	-0.00557		960	0.986	0.0532		0.64174	1.08297	0.64174	-0.00315		0.64373	0.1562	0.35144		0.64373	492.483	487.882
0.66179	0.66428	0.67814	-0.00552		990	0.978	0.0541		0.66179	1.07853	0.66179	-0.00306		0.66379	0.16	0.31297		0.66379	492.398	487.809
0.68184	0.66397	0.6982	-0.0055						0.68185	1.08018	0.68185	-0.00298		0.68384	0.1944	0.27606		0.68384	492.358	487.712
0.70189	0.66351	0.71825	-0.00541						0.7019	1.08066	0.7019	-0.00284		0.7039	0.232	0.23383		0.7039	492.467	487.617
0.72195	0.66311	0.73831	-0.00553						0.72195	1.0801	0.72195	-0.00287		0.72395	0.3006	0.20712		0.72395	492.515	487.478
0.742	0.6627	0.75836	-0.00559						0.74201	1.07761	0.74201	-0.00279		0.74401	0.3357	0.19047		0.74401	492.388	487.198
0.76206	0.66219	0.77842	-0.00543						0.76206	1.07662	0.76206	-0.00281		0.76406	0.4013	0.19292		0.76406	492.321	487.304
0.78211	0.66162	0.79847	-0.00534						0.78212	1.07502	0.78212	-0.00272		0.78411	0.4639	0.2109		0.78411	492.347	487.305
0.80217	0.66106	0.81852	-0.00524						0.80217	1.07313	0.80217	-0.00267		0.80417	0.4662	0.23235		0.80417	492.364	487.328
0.82222	0.66051	0.83858	-0.00515						0.82223	1.07668	0.82223	-0.00277		0.82422	0.497	0.25221		0.82422	492.435	487.255
0.84228	0.6601	0.85863	-0.00508						0.84228	1.0729	0.84228	-0.00265		0.84428	0.5104	0.25946		0.84428	492.358	487.196
0.86233	0.6597	0.87869	-0.00506						0.86233	1.07596	0.86233	-0.00261		0.86433	0.4783	0.24199		0.86433	492.382	487.139
0.88238	0.65918	0.89874	-0.00501						0.88239	1.07348	0.88239	-0.00249		0.88439	0.4589	0.20707		0.88439	492.328	487.159
0.90244	0.65868	0.9188	-0.00508						0.90244	1.0765	0.90244	-0.00245		0.90444	0.4361	0.16358		0.90444	492.251	487.206
0.92249	0.65829	0.93885	-0.00494						0.9225	1.07404	0.9225	-0.00248		0.9245	0.4317	0.12088		0.9245	492.303	487.353
0.94255	0.658	0.95891	-0.00534						0.94255	1.07203	0.94255	-0.00247		0.94455	0.4827	0.07643		0.94455	492.283	487.384
0.9626	0.65764	0.97896	-0.00504						0.96261	1.07259	0.96261	-0.00239		0.9646	0.5069	0.04046		0.9646	492.057	487.326
0.98266	0.65715	0.99902	-0.00489						0.98266	1.07507	0.98266	-0.0023		0.98466	0.4608	0.01837		0.98466	491.85	487.316
1.00271	0.65663	1.01907	-0.00509						1.00271	1.07499	1.00271	-0.0022		1.00472	0.4083	0.01765		1.00472	491.81	487.161
1.02277	0.65619	1.03913	-0.00513						1.02277	1.0707	1.02277	-0.00213		1.02477	0.3658	0.02668		1.02477	491.586	487.09
1.04282	0.65581	1.05918	-0.00515						1.04282	1.06934	1.04282	-0.00208		1.04483	0.3195	0.04972		1.04483	491.467	487.216
1.06288	0.65546	1.07924	-0.00506						1.06288	1.07116	1.06288	-0.00207		1.06488	0.3106	0.0711		1.06488	491.435	487.194
1.08293	0.65512	1.09929	-0.00536						1.08293	1.06872	1.08293	-0.00198		1.08493	0.1846	0.08787		1.08493	491.499	487.195
1.10298	0.6549	1.11934	-0.00544						1.10299	1.06877	1.10299	-0.00196		1.10499	0.1898	0.11024		1.10499	491.53	487.095
1.12304	0.65459	1.1394	-0.00546						1.12304	1.06685	1.12304	-0.00192		1.12504	0.2586	0.12141		1.12504	491.486	486.902
1.14309	0.65427	1.15945	-0.00558						1.14309	1.06579	1.14309	-0.00183		1.1451	0.2347	0.12002		1.1451	491.411	486.816
1.16315	0.65393	1.17951	-0.00557						1.16315	1.06796	1.16315	-0.00192		1.16515	0.1219	0.11247		1.16515	491.348	486.814
1.1832	0.65355	1.19956	-0.00558						1.1832	1.07148	1.1832	-0.00209		1.18521	0.0848	0.10871		1.18521	491.367	486.755
1.20325	0.65312	1.21962	-0.00548						1.20326	1.06549	1.20326	-0.00216		1.20526	0.0612	0.1082		1.20526	491.402	486.57
1.22331	0.65264	1.23967	-0.00547						1.22331	1.06686	1.22331	-0.00212		1.22531	0.0318	0.11411		1.22531	491.292	486.708
1.24336	0.65229	1.25972	-0.00544						1.24336	1.06366	1.24336	-0.00205		1.24537	0.0326	0.1346		1.24537	491.337	486.906
1.26342	0.65198	1.27978	-0.00544						1.26342	1.0666	1.26342	-0.00197		1.26542	0.0054	0.16435		1.26542	491.425	486.921
1.28347	0.65156	1.29983	-0.00529						1.28347	1.06351	1.28347	-0.0019		1.28548	0.0147	0.20053		1.28548	491.667	486.807
1.30352	0.65119	1.31989	-0.00521						1.30353	1.06378	1.30353	-0.00202		1.30553	0.0485	0.2308		1.30553	491.808	486.79
1.32358	0.65079	1.33994	-0.00508						1.32358	1.06076	1.32358	-0.00209		1.32559	-0.0131	0.24559		1.32559	491.809	486.835
1.34363	0.65053	1.36	-0.00495						1.34363	1.06626	1.34363	-0.00218		1.34564	-0.0274	0.23794		1.34564	491.862	486.769
1.36369	0.65022	1.38005	-0.0049						1.36369	1.06071	1.36369	-0.0023		1.3657	-0.0963	0.21868		1.3657	491.895	486.798
1.38374	0.64972	1.4001	-0.00484						1.38374	1.06457	1.38374	-0.00232		1.38575	-0.1733	0.18331		1.38575	491.682	486.868
1.40379	0.64928	1.42016	-0.0047						1.4038	1.06039	1.4038	-0.00243		1.40581	-0.1853	0.13085		1.40581	492.008	486.993
1.42385	0.64879	1.44021	-0.00449						1.42385	1.06136	1.42385	-0.00253		1.42586	-0.1311	0.05991		1.42586	492.241	486.882
1.4439	0.64825	1.46027	-0.00433						1.44391	1.06118	1.44391	-0.0026		1.44591	-0.0017	-0.01561		1.44591	492.443	486.742
1.46396	0.64773	1.48032	-0.00423						1.46396	1.064	1.46396	-0.00257		1.46597	0.0989	-0.07879		1.46597	492.626	486.98
1.48401	0.64736	1.50038	-0.0041						1.48401	1.06088	1.48401	-0.00259		1.48602	0.0983	-0.12574		1.48602	492.715	487.014
1.50407	0.64699	1.52043	-0.00394						1.50407	1.06059	1.50407	-0.00254		1.50608	0.1386	-0.14263		1.50608	493.052	486.948
1.52412	0.64666	1.54049	-0.00381						1.52412	1.05994	1.52412	-0.00257		1.52613	0.2032	-0.13162		1.52613	493.199	486.77
1.54417	0.64645	1.56054	-0.00369						1.54418	1.061	1.54418	-0.00256		1.54619	0.2744	-0.09323		1.54619	493.275	486.65
1.56423	0.64623	1.58059	-0.00354						1.56423	1.05636	1.56423	-0.00255		1.56624	0.3154	-0.03177		1.56624	493.563	486.628
1.58428	0.64595	1.60065	-0.0035						1.58428	1.05925	1.58428	-0.00264		1.5863	0.3806	0.04774		1.5863	493.684	486.486
1.60434	0.64566	1.6207	-0.00345						1.60434	1.05699	1.60434	-0.00267		1.60635	0.4422	0.1398		1.60635	493.555	486.442
1.62439	0.64535	1.64076	-0.00339						1.62439	1.05964	1.62439	-0.00272		1.6264	0.3971	0.22968		1.6264	493.552	486.408
1.64445	0.64509	1.66081	-0.00325						1.64445	1.05661	1.64445	-0.00274		1.64646	0.4476	0.32112		1.64646	493.545	486.484
1.6645	0.64475	1.68087	-0.00322						1.6645	1.05808	1.6645	-0.00274		1.66651	0.5247	0.39956		1.66651	493.537	486.39
1.68455	0.64453	1.70092	-0.00343						1.68456	1.05616	1.68456	-0.00265		1.68657	0.5614	0.45841		1.68657	493.412	486.295
1.70461	0.6442	1.72098	-0.00353						1.70461	1.05687	1.70461	-0.00265		1.70662	0.551	0.48834		1.70662	493.346	486.19
1.72466	0.64375	1.74103	-0.00335						1.72467	1.05607	1.72467	-0.00263		1.72667	0.4274	0.50757		1.72667	493.382	486.253
1.74472	0.64342	1.76109	-0.00319						1.74472	1.05351	1.74472	-0.00265		1.74673	0.3142	0.52139		1.74673	493.272	486.076
1.76477	0.64312	1.78114	-0.00335						1.76477	1.05492	1.76477	-0.00266		1.76678	0.227	0.53253		1.76678	493.116	485.977
1.78483	0.64286	1.8012	-0.00323						1.78483	1.0571	1.78483	-0.00266		1.78684	0.1247	0.54388		1.78684	492.951	486.1
1.80488	0.64264	1.82125	-0.00322						1.80488	1.05615	1.80488	-0.00262		1.80689	-0.0067	0.54418		1.80689	492.827	486.283
1.82493	0.64239	1.84131	-0.00329						1.82494	1.05515	1.82494	-0.00256		1.82694	-0.0565	0.54969		1.82694	492.777	486.211
1.84499	0.64204	1.86136	-0.00332						1.84499	1.05191	1.84499	-0.00254		1.847	-0.0977	0.55352		1.847	492.903	486.091
1.86504	0.64167	1.88141	-0.00329						1.86505	1.05105	1.86505	-0.00254		1.86705	-0.0209	0.56242		1.86705	492.884	485.988
1.8851	0.64136	1.90147	-0.00346						1.8851	1.05317	1.8851	-0.00259		1.88711	0.0436	0.57554		1.88711	493.012	485.949
1.90515	0.64116	1.92152	-0.00345						1.90516	1.05497	1.90516	-0.00264		1.90716	0.1103	0.57391		1.90716	492.956	485.854
1.9252	0.64092	1.94158	-0.00342						1.92521	1.05326	1.92521	-0.00272		1.92722	0.0978	0.57239		1.92722	493.021	485.911
1.94526	0.64082	1.96163	-0.0034						1.94527	1.04891	1.94527	-0.00272		1.94727	0.1019	0.567		1.94727	493.092	485.947
1.96531	0.64067	1.98168	-0.00333						1.96532	1.05006	1.96532	-0.00262		1.96732	0.1227	0.55832		1.96732	492.996	485.958
1.98537	0.64057	2.00174	-0.00331						1.98538	1.05296	1.98538	-0.00249		1.98738	0.2014	0.55504		1.98738	493.096	486.004
2.00542	0.64041	2.02179	-0.00343						2.00543	1.05503	2.00543	-0.00238		2.00743	0.1287	0.56372		2.00743	493.289	486.018
2.02547	0.64024	2.04185	-0.00355						2.02548	1.05104	2.02548	-0.00221		2.02749	0.1352	0.59544		2.02749	493.37	486.029
2.04553	0.64007	2.0619	-0.00343						2.04554	1.04967	2.04554	-0.00214		2.04754	0.0953	0.63786		2.04754	493.292	486.156
2.06558	0.63999	2.08195	-0.00359						2.06559	1.04796	2.06559	-0.00207		2.0676	0.0356	0.68584		2.0676	493.26	486.272
2.08564	0.63994	2.10201	-0.00385						2.08565	1.05199	2.08565	-0.002		2.08765	-0.0443	0.73981		2.08765	493.357	485.992
2.10569	0.63982	2.12206	-0.00395						2.1057	1.04896	2.1057	-0.00201		2.1077	-0.0785	0.8089		2.1077	493.472	485.86
2.12575	0.6398	2.14212	-0.00391						2.12576	1.04999	2.12576	-0.00202		2.12776	-0.1046	0.873		2.12776	493.592	485.844
2.1458	0.63961	2.16218	-0.00393						2.14581	1.04868	2.14581	-0.00194		2.14781	-0.0984	--		2.14781	493.539	485.791
2.16586	0.6394	2.18223	-0.00392						2.16587	1.04807	2.16587	-0.00185		2.16787	-0.0424	--		2.16787	493.506	485.882
2.18591	0.6392	2.20228	-0.00405						2.18592	1.04617	2.18592	-0.00174		2.18792	-0.0777	--		2.18792	493.429	485.988
2.20596	0.63902	2.22234	-0.00412						2.20597	1.0462	2.20597	-0.00163		2.20798	-0.0178	--		2.20798	493.424	485.938
2.22602	0.6389	2.24239	-0.00412						2.22603	1.04314	2.22603	-0.00146		2.22803	0.011	--		2.22803	493.265	486.133
2.24607	0.63866	2.26245	-0.00402						2.24608	1.04951	2.24608	-0.00141		2.24809	0.0036	--		2.24809	493.164	486.165
2.26613	0.63844	2.2825	-0.00407						2.26614	1.0444	2.26614	-0.00155		2.26814	-0.0104	--		2.26814	493.084	486.077
2.28618	0.63819	2.30256	-0.00395						2.28619	1.0469	2.28619	-0.00171		2.28819	-0.0652	--		2.28819	492.853	485.829
2.30624	0.63798	2.32261	-0.00397						2.30624	1.04279	2.30624	-0.0018		2.30825	-0.0317	--		2.30825	492.913	485.774
2.32629	0.63773	2.34267	-0.00379						2.3263	1.04652	2.3263	-0.0018		2.3283	-0.0139	--		2.3283	492.923	485.666
2.34635	0.63751	2.36272	-0.00376						2.34635	1.0456	2.34635	-0.00171		2.34836	0.0227	--		2.34836	493.019	485.607
2.3664	0.63731	2.38277	-0.00388						2.36641	1.04568	2.36641	-0.00172		2.36841	0.0443	--		2.36841	493.138	485.47
2.38645	0.63712	2.40283	-0.00399						2.38646	1.04234	2.38646	-0.00171		2.38847	0.0111	--		2.38847	493.206	485.516
2.40651	0.63692	2.42288	-0.00378						2.40651	1.04219	2.40651	-0.00161		2.40852	0.0465	0.92509		2.40852	493.287	485.577
2.42656	0.63672	2.44294	-0.00383						2.42657	1.04239	2.42657	-0.00161		2.42857	0.0366	0.96267		2.42857	493.364	485.568
2.44662	0.63643	2.46299	-0.00419						2.44662	1.04412	2.44662	-0.00169		2.44863	0.0227	0.97649		2.44863	493.339	485.564
2.46667	0.63619	2.48305	-0.00421						2.46668	1.04256	2.46668	-0.00182		2.46868	-0.0094	0.98237		2.46868	493.22	485.456
2.48673	0.63596	2.5031	-0.00423						2.48673	1.0426	2.48673	-0.00194		2.48874	-0.0245	0.97997		2.48874	493.038	485.543
2.50678	0.63576	2.52316	-0.00394						2.50679	1.0434	2.50679	-0.00197		2.50879	0.0083	--		2.50879	493.118	485.564
2.52683	0.63564	2.54321	-0.00396						2.52684	1.04231	2.52684	-0.00201		2.52885	0.0285	--		2.52885	493.175	485.68
2.54689	0.63553	2.56327	-0.00395						2.54689	1.04019	2.54689	-0.00199		2.5489	0.0885	0.96614		2.5489	493.132	485.842
2.56694	0.63531	2.58332	-0.00383						2.56695	1.0426	2.56695	-0.00204		2.56896	0.1661	0.94608		2.56896	493.253	485.779
2.587	0.63503	2.60338	-0.00358						2.587	1.04125	2.587	-0.0021		2.58901	0.2115	0.92225		2.58901	493.281	485.845
2.60705	0.63483	2.62343	-0.00332						2.60706	1.04017	2.60706	-0.00206		2.60907	0.2531	0.89864		2.60907	493.216	485.707
2.62711	0.63457	2.64348	-0.00329						2.62711	1.04041	2.62711	-0.00201		2.62912	0.3018	0.86788		2.62912	493.094	485.511
2.64716	0.63444	2.66354	-0.00339						2.64717	1.04359	2.64717	-0.00198		2.64917	0.3673	0.84061		2.64917	493.056	485.51
2.66721	0.63439	2.68359	-0.00333						2.66722	1.0398	2.66722	-0.00195		2.66923	0.3976	0.81805		2.66923	493.101	485.452
2.68727	0.63424	2.70365	-0.00309						2.68728	1.03873	2.68728	-0.00185		2.68928	0.4125	0.80057		2.68928	493.145	485.474
2.70732	0.63401	2.7237	-0.00299						2.70733	1.03945	2.70733	-0.00175		2.70934	0.4244	0.78774		2.70934	493.32	485.302
2.72738	0.63366	2.74376	-0.00277						2.72738	1.03904	2.72738	-0.00173		2.72939	0.4362	0.77562		2.72939	493.403	485.317
2.74743	0.63341	2.76381	-0.0029						2.74744	1.04084	2.74744	-0.00173		2.74945	0.4396	0.76991		2.74945	493.418	485.158
2.76749	0.63315	2.78387	-0.00285						2.76749	1.03895	2.76749	-0.00163		2.7695	0.3851	0.76386		2.7695	493.37	485.117
2.78754	0.63293	2.80392	-0.00278						2.78755	1.03725	2.78755	-0.00165		2.78955	0.3388	0.74477		2.78955	493.241	485.134
2.80759	0.63274	2.82397	-0.00296						2.8076	1.0394	2.8076	-0.00161		2.80961	0.3664	0.70663		2.80961	493.126	485.241
2.82765	0.63254	2.84403	-0.00293						2.82766	1.03836	2.82766	-0.00157		2.82966	0.3763	0.65737		2.82966	492.978	485.203
2.8477	0.6324	2.86408	-0.00274						2.84771	1.0368	2.84771	-0.00158		2.84972	0.5099	0.60781		2.84972	492.864	485.245
2.86776	0.63227	2.88414	-0.00264						2.86776	1.03543	2.86776	-0.00158		2.86977	0.5925	0.55418		2.86977	492.851	485.308
2.88781	0.63209	2.90419	-0.00283						2.88782	1.03702	2.88782	-0.00156		2.88983	0.6283	0.50554		2.88983	492.909	485.541
2.90786	0.63169	2.92425	-0.00264						2.90787	1.03787	2.90787	-0.00157		2.90988	0.6201	0.4647		2.90988	492.832	485.609
2.92792	0.63122	2.9443	-0.0026						2.92793	1.03633	2.92793	-0.00159		2.92993	0.6576	0.42851		2.92993	492.799	485.582
2.94797	0.63086	2.96436	-0.00264						2.94798	1.03433	2.94798	-0.00159		2.94999	0.6682	0.4098		2.94999	492.754	485.788
2.96803	0.63057	2.98441	-0.00267						2.96804	1.03808	2.96804	-0.00157		2.97004	0.6689	0.416		2.97004	492.723	485.75
2.98808	0.63045	3.00446	-0.00269						2.98809	1.03701	2.98809	-0.00155		2.9901	0.6654	0.43773		2.9901	492.716	485.776
3.00813	0.63017	3.02452	-0.0024						3.00814	1.03729	3.00814	-0.00155		3.01015	0.6682	0.46623		3.01015	492.722	485.752
3.02819	0.63001	3.04457	-0.00245						3.0282	1.03438	3.0282	-0.00162		3.03021	0.6292	0.49935		3.03021	492.536	485.732
3.04824	0.62972	3.06463	-0.00281						3.04825	1.03449	3.04825	-0.00168		3.05026	0.7041	0.52752		3.05026	492.454	485.736
3.0683	0.62945	3.08468	-0.0028						3.06831	1.03375	3.06831	-0.00167		3.07032	0.7502	0.53805		3.07032	492.338	485.611
3.08835	0.6293	3.10474	-0.00268						3.08836	1.03618	3.08836	-0.00166		3.09037	0.8722	0.54334		3.09037	492.252	485.808
3.10841	0.62919	3.12479	-0.00257						3.10842	1.03444	3.10842	-0.00162		3.11043	0.8867	0.56117		3.11043	492.172	485.845
3.12846	0.62912	3.14485	-0.00253						3.12847	1.03301	3.12847	-0.00157		3.13048	0.8591	0.58422		3.13048	492.174	485.854
3.14851	0.62893	3.1649	-0.00238						3.14852	1.03375	3.14852	-0.0016		3.15054	0.7326	0.60968		3.15054	492.34	485.968
3.16857	0.62868	3.18496	-0.00236						3.16858	1.03504	3.16858	-0.00171		3.17059	0.6478	0.63034		3.17059	492.513	485.986
3.18862	0.62859	3.20501	-0.00249						3.18863	1.03253	3.18863	-0.00167		3.19065	0.6456	0.62759		3.19065	492.73	485.914
3.20868	0.62848	3.22506	-0.00246						3.20869	1.03246	3.20869	-0.00152		3.2107	0.663	0.6017		3.2107	492.965	485.902
3.22873	0.62835	3.24512	-0.00247						3.22874	1.03123	3.22874	-0.00144		3.23076	0.6443	0.56748		3.23076	493.077	485.787
3.24878	0.62813	3.26517	-0.00238						3.24879	1.03207	3.24879	-0.00145		3.25081	0.6244	0.51265		3.25081	493.362	485.82
3.26884	0.62788	3.28523	-0.00242						3.26885	1.03121	3.26885	-0.00145		3.27087	0.6313	0.43087		3.27087	493.502	485.765
3.28889	0.6276	3.30528	-0.00243						3.2889	1.03168	3.2889	-0.00145		3.29092	0.6193	0.34147		3.29092	493.374	485.481
3.30895	0.62737	3.32534	-0.0023						3.30896	1.03077	3.30896	-0.00143		3.31097	0.5792	0.24983		3.31097	493.462	485.39
3.329	0.62727	3.34539	-0.0024						3.32901	1.02924	3.32901	-0.00143		3.33103	0.5513	0.16129		3.33103	493.605	485.435
3.34905	0.62713	3.36545	-0.00247						3.34907	1.0313	3.34907	-0.00139		3.35108	0.5901	0.07739		3.35108	493.595	485.556
3.36911	0.62707	3.3855	-0.00227						3.36912	1.02973	3.36912	-0.00145		3.37114	0.5953	0.00767		3.37114	493.649	485.412
3.38916	0.62709	3.40556	-0.00248						3.38918	1.02992	3.38918	-0.00146		3.39119	0.5845	-0.03338		3.39119	493.672	485.445
3.40922	0.62694	3.42561	-0.00244						3.40923	1.02927	3.40923	-0.00151		3.41124	0.6154	-0.05322		3.41124	493.623	485.327
3.42927	0.62681	3.44567	-0.00237						3.42928	1.02969	3.42928	-0.00162		3.4313	0.5973	-0.04286		3.4313	493.64	485.214
3.44932	0.62663	3.46572	-0.00239						3.44934	1.03123	3.44934	-0.00165		3.45135	0.5866	-0.01668		3.45135	493.575	485.202
3.46938	0.62636	3.48577	-0.00242						3.46939	1.02859	3.46939	-0.00168		3.47141	0.4983	0.02159		3.47141	493.667	485.221
3.48943	0.62617	3.50583	-0.00229						3.48945	1.02714	3.48945	-0.00171		3.49146	0.4091	0.05715		3.49146	493.587	485.321
3.50949	0.62596	3.52588	-0.00242						3.5095	1.02711	3.5095	-0.00179		3.51152	0.3553	0.08916		3.51152	493.766	485.157
3.52954	0.62579	3.54594	-0.0025						3.52956	1.02644	3.52956	-0.00183		3.53157	0.3381	0.11151		3.53157	493.778	485.342
3.5496	0.62562	3.56599	-0.00248						3.54961	1.02744	3.54961	-0.00175		3.55162	0.3357	0.12906		3.55162	493.856	485.55
3.56965	0.62549	3.58605	-0.0023						3.56966	1.02673	3.56966	-0.00169		3.57168	0.2662	0.14292		3.57168	493.969	485.796
3.58971	0.62529	3.6061	-0.00215						3.58972	1.02692	3.58972	-0.00165		3.59173	0.2726	0.15106		3.59173	493.94	485.854
3.60976	0.6252	3.62616	-0.00215						3.60977	1.02544	3.60977	-0.00162		3.61179	0.2817	0.15056		3.61179	494.006	485.8
3.62982	0.62519	3.64621	-0.0021						3.62983	1.02735	3.62983	-0.00155		3.63184	0.2866	0.12508		3.63184	494.199	485.664
3.64987	0.62509	3.66627	-0.00188						3.64988	1.02663	3.64988	-0.00145		3.6519	0.2438	0.05118		3.6519	494.367	485.732
3.66992	0.6249	3.68632	-0.00188						3.66994	1.02531	3.66994	-0.00146		3.67195	0.2533	0.00592		3.67195	494.368	485.677
3.68998	0.62463	3.70637	-0.0018						3.68999	1.02521	3.68999	-0.0014		3.69201	0.2858	0.03862		3.69201	494.426	485.767
3.71003	0.62448	3.72643	-0.00163						3.71004	1.02553	3.71004	-0.00128		3.71206	0.196	0.17499		3.71206	494.529	485.419
3.73009	0.62431	3.74648	-0.00149						3.7301	1.027	3.7301	-0.00117		3.73211	0.0816	0.3971		3.73211	494.655	485.343
3.75014	0.62424	3.76654	-0.00167						3.75015	1.02417	3.75015	-0.00111		3.75217	0.0629	0.6852		3.75217	494.759	485.456
3.7702	0.62412	3.78659	-0.00151						3.77021	1.02185	3.77021	-0.00105		3.77222	0.1979	1.00727		3.77222	494.59	485.291
3.79025	0.62394	3.80665	-0.00144						3.79026	1.02275	3.79026	-0.00103		3.79228	0.3325	1.34874		3.79228	494.695	485.411
3.8103	0.62358	3.8267	-0.00188						3.81032	1.02771	3.81032	-0.00103		3.81233	0.4616	1.68661		3.81233	494.626	485.4
3.83036	0.62326	3.84676	-0.00195						3.83037	1.02393	3.83037	-0.00099517		3.83239	0.5873	1.99671		3.83239	494.578	485.46
3.85041	0.62295	3.86681	-0.00175						3.85043	1.02357	3.85043	-0.0009996		3.85244	0.649	2.24913		3.85244	494.398	485.182
3.87047	0.62268	3.88686	-0.00194						3.87048	1.02065	3.87048	-0.000922		3.8725	0.6866	2.41828		3.8725	494.273	485.284
3.89052	0.62241	3.90692	-0.00214						3.89053	1.02544	3.89053	-0.00087114		3.89255	0.7142	2.49537		3.89255	494.264	485.313
3.91058	0.62204	3.92697	-0.00202						3.91059	1.02314	3.91059	-0.00084623		3.91261	0.6925	2.48287		3.91261	494.262	485.343
3.93063	0.62184	3.94703	-0.00199						3.93064	1.02311	3.93064	-0.00086274		3.93266	0.6168	2.40281		3.93266	494.384	485.453
3.95068	0.62165	3.96708	-0.0018						3.9507	1.02081	3.9507	-0.00089159		3.95271	0.644	2.34476		3.95271	494.467	485.499
3.97074	0.62145	3.98714	-0.00193						3.97075	1.02595	3.97075	-0.000879		3.97277	0.672	2.32394		3.97277	494.485	485.46
3.99079	0.62127	4.00719	-0.00171						3.9908	1.02235	3.9908	-0.00092706		3.99282	0.7898	2.33531		3.99282	494.42	485.43
4.01085	0.62107	4.02725	-0.0017						4.01086	1.02417	4.01086	-0.00104		4.01288	0.785	2.36034		4.01288	494.456	485.503
4.0309	0.62094	4.0473	-0.00168						4.03091	1.02039	4.03091	-0.00112		4.03293	0.7297	2.39577		4.03293	494.505	485.603
4.05095	0.62085	4.06736	-0.00175						4.05097	1.02105	4.05097	-0.00115		4.05299	0.7543	2.43985		4.05299	494.555	485.695
4.07101	0.62073	4.08741	-0.00183						4.07102	1.02014	4.07102	-0.00114		4.07304	0.7563	2.49624		4.07304	494.75	485.612
4.09106	0.62058	4.10747	-0.00171						4.09107	1.02171	4.09107	-0.00116		4.0931	0.8264	2.56708		4.0931	494.755	485.736
4.11112	0.62042	4.12752	-0.00175						4.11113	1.02051	4.11113	-0.0012		4.11315	0.8601	2.65138		4.11315	494.786	485.818
4.13117	0.62027	4.14758	-0.0017						4.13118	1.01911	4.13118	-0.00112		4.1332	0.8525	2.72971		4.1332	494.799	485.921
4.15122	0.62001	4.16763	-0.00185						4.15124	1.01866	4.15124	-0.00099711		4.15326	0.8292	2.79702		4.15326	494.829	485.893
4.17128	0.61973	4.18768	-0.0018						4.17129	1.02121	4.17129	-0.00084623		4.17331	0.8268	2.86769		4.17331	494.838	485.824
4.19133	0.61949	4.20774	-0.00183						4.19135	1.02115	4.19135	-0.00079395		4.19337	0.8611	2.95351		4.19337	494.753	485.635
4.21139	0.61938	4.22779	-0.00196						4.2114	1.02098	4.2114	-0.00078561		4.21342	0.9003	3.03037		4.21342	494.672	485.643
4.23144	0.6192	4.24785	-0.00204						4.23145	1.01799	4.23145	-0.00079931		4.23348	0.948	3.10246		4.23348	494.6	485.576
4.25149	0.61892	4.2679	-0.00199						4.25151	1.02075	4.25151	-0.00072263		4.25353	0.96	3.16179		4.25353	494.489	485.57
4.27155	0.61871	4.28796	-0.00202						4.27156	1.01983	4.27156	-0.00078162		4.27359	0.9418	3.20697		4.27359	494.564	485.342
4.2916	0.61853	4.30801	-0.00202						4.29162	1.0209	4.29162	-0.00079812		4.29364	0.8854	3.22991		4.29364	494.512	485.229
4.31166	0.61836	4.32807	-0.00217						4.31167	1.01908	4.31167	-0.00083515		4.31369	0.8537	3.23867		4.31369	494.412	485.076
4.33171	0.61825	4.34812	-0.00208						4.33173	1.01868	4.33173	-0.00077125		4.33375	0.8994	3.22697		4.33375	494.318	484.994
4.35177	0.61816	4.36817	-0.0017						4.35178	1.01792	4.35178	-0.00073491		4.3538	1.0073	3.20603		4.3538	494.327	485.01
4.37182	0.61802	4.38823	-0.00184						4.37183	1.0181	4.37183	-0.00074264		4.37386	1.8967	3.17407		4.37386	494.358	485.045
4.39188	0.61796	4.40828	-0.00184						4.39189	1.01748	4.39189	-0.00074628		4.39391	2.8245	3.13952		4.39391	494.352	485.078
4.41193	0.61784	4.42834	-0.00177						4.41194	1.01562	4.41194	-0.0007298		4.41397	3.3784	3.09943		4.41397	494.21	485.157
4.43198	0.61773	4.44839	-0.00172						4.432	1.01601	4.432	-0.00074789		4.43402	3.6969	3.05879		4.43402	493.999	485.181
4.45204	0.61758	4.46845	-0.00168						4.45205	1.01586	4.45205	-0.00077034		4.45408	3.8096	3.02948		4.45408	493.84	485.183
4.47209	0.61734	4.4885	-0.00172						4.47211	1.01542	4.47211	-0.00078498		4.47413	3.8691	3.02386		4.47413	493.839	485.238
4.49215	0.61719	4.50856	-0.00158						4.49216	1.0137	4.49216	-0.00078904		4.49418	3.8316	3.03437		4.49418	493.904	485.453
4.5122	0.61697	4.52861	-0.00126						4.51222	1.01599	4.51222	-0.00075335		4.51424	3.7664	3.066		4.51424	493.97	485.422
4.53226	0.61674	4.54867	-0.0013						4.53227	1.01193	4.53227	-0.00070423		4.53429	3.7975	3.12221		4.53429	493.869	485.278
4.55231	0.61661	4.56872	-0.00138						4.55232	1.01543	4.55232	-0.00069737		4.55435	3.9679	3.18904		4.55435	493.856	485.345
4.57236	0.61652	4.58877	-0.00159						4.57238	1.01606	4.57238	-0.00069198		4.5744	4.0664	3.26422		4.5744	493.847	485.499
4.59242	0.61638	4.60883	-0.0015						4.59243	1.01306	4.59243	-0.00064408		4.59446	4.133	3.33418		4.59446	493.782	485.564
4.61247	0.61619	4.62888	-0.00138						4.61249	1.01529	4.61249	-0.00063001		4.61451	4.2279	3.38508		4.61451	493.807	485.761
4.63253	0.61602	4.64894	-0.0012						4.63254	1.01387	4.63254	-0.00063775		4.63457	4.2801	3.42072		4.63457	493.853	485.843
4.65258	0.61582	4.66899	-0.00125						4.6526	1.01651	4.6526	-0.0006172		4.65462	4.3456	3.44458		4.65462	493.872	485.981
4.67264	0.61577	4.68905	-0.00117						4.67265	1.01331	4.67265	-0.00057325		4.67468	4.5053	3.46635		4.67468	494.031	486.001
4.69269	0.61562	4.7091	-0.00126						4.6927	1.012	4.6927	-0.00046419		4.69473	4.5621	3.48132		4.69473	494.29	486.436
4.71274	0.61555	4.72916	-0.00169						4.71276	1.01289	4.71276	-0.00035137		4.71478	4.5904	3.49705		4.71478	494.387	487.168
4.7328	0.61553	4.74921	-0.0018						4.73281	1.01505	4.73281	-0.00031625		4.73484	4.5639	3.53206		4.73484	494.391	487.602
4.75285	0.61545	4.76927	-0.00176						4.75287	1.01636	4.75287	-0.00035538		4.75489	4.5766	3.58242		4.75489	494.477	487.971
4.77291	0.61534	4.78932	-0.00213						4.77292	1.01264	4.77292	-0.00035654		4.77495	4.5864	3.63043		4.77495	494.557	488.19
4.79296	0.61531	4.80938	-0.002						4.79297	1.01409	4.79297	-0.00030055		4.795	4.5232	3.67273		4.795	494.463	488.258
4.81301	0.61531	4.82943	-0.0022						4.81303	1.01626	4.81303	-0.00026996		4.81506	4.4895	3.70608		4.81506	494.502	488.235
4.83307	0.61531	4.84949	-0.00208						4.83308	1.01294	4.83308	-0.00035286		4.83511	4.4839	3.7124		4.83511	495.493	488.06
4.85312	0.61533	4.86954	-0.00212						4.85314	1.01192	4.85314	-0.00043193		4.85517	4.5336	3.69967		4.85517	496.568	487.942
4.87318	0.61513	4.88959	-0.00198						4.87319	1.01218	4.87319	-0.00051336		4.87522	4.5556	3.66866		4.87522	497.16	487.958
4.89323	0.61492	4.90965	-0.00181						4.89325	1.01067	4.89325	-0.00052343		4.89528	4.5319	3.62525		4.89528	497.387	487.698
4.91329	0.61475	4.9297	-0.00174						4.9133	1.01539	4.9133	-0.00052292		4.91533	4.5519	3.57513		4.91533	497.366	487.53
4.93334	0.6146	4.94976	-0.0017						4.93336	1.01047	4.93336	-0.00059989		4.93539	4.5895	3.52666		4.93539	497.352	487.651
4.95339	0.61446	4.96981	-0.00159						4.95341	1.01226	4.95341	-0.00065787		4.95544	4.7147	3.47163		4.95544	497.302	487.816
4.97345	0.61431	4.98987	-0.00145						4.97346	1.00901	4.97346	-0.00075869		4.97549	4.8878	3.41359		4.97549	497.416	487.955
4.9935	0.61422	5.00992	-0.00111						4.99352	1.0132	4.99352	-0.00086335		4.99555	4.9182	3.36056		4.99555	497.709	487.848
5.01356	0.61409	5.02997	-0.00106						5.01357	1.01121	5.01357	-0.00084341		5.0156	4.9307	3.32046		5.0156	497.992	487.846
5.03361	0.6139	5.05003	-0.00145						5.03363	1.01188	5.03363	-0.00084364		5.03566	4.9332	3.29404		5.03566	497.944	487.802
5.05367	0.61368	5.07008	-0.00135						5.05368	1.00567	5.05368	-0.00076608		5.05572	4.9718	3.27534		5.05572	498.03	487.922
5.07372	0.61328	5.09014	-0.00141						5.07373	1.00924	5.07373	-0.00072579		5.07577	5.0508	3.26005		5.07577	498.16	488.079
5.09377	0.61307	5.11019	-0.00136						5.09379	1.00902	5.09379	-0.00073789		5.09582	5.1454	3.24671		5.09582	498.189	488.268
5.11383	0.61288	5.13025	-0.00155						5.11384	1.00996	5.11384	-0.00077671		5.11588	5.2594	3.23459		5.11588	498.433	488.475
5.13388	0.61279	5.1503	-0.00157						5.1339	1.00937	5.1339	-0.00075199		5.13593	5.3062	3.23771		5.13593	498.682	488.639
5.15394	0.61261	5.17036	-0.00153						5.15395	1.00952	5.15395	-0.00079016		5.15599	5.3072	3.26488		5.15599	498.68	488.821
5.17399	0.61246	5.19041	-0.0014						5.17401	1.00802	5.17401	-0.00087003		5.17604	5.2615	3.2971		5.17604	498.641	489.017
5.19405	0.61237	5.21047	-0.00128						5.19406	1.00859	5.19406	-0.00086953		5.1961	5.2048	3.32761		5.1961	498.634	489.222
5.2141	0.61224	5.23052	-0.00114						5.21411	1.00775	5.21411	-0.00089299		5.21615	5.2271	3.35519		5.21615	498.493	489.402
5.23415	0.61206	5.25058	-0.00128						5.23417	1.00765	5.23417	-0.00098772		5.23621	5.2414	3.3679		5.23621	498.591	489.535
5.25421	0.61189	5.27063	-0.00135						5.25422	1.00736	5.25422	-0.001		5.25626	5.1872	3.36589		5.25626	498.678	489.536
5.27426	0.61176	5.29068	-0.00144						5.27428	1.01042	5.27428	-0.00108		5.27631	5.0782	3.35		5.27631	498.566	489.391
5.29432	0.61163	5.31074	-0.00149						5.29433	1.00717	5.29433	-0.00108		5.29637	4.9704	3.32057		5.29637	498.502	489.299
5.31437	0.61152	5.33079	-0.00156						5.31439	1.00817	5.31439	-0.00094596		5.31642	4.8715	3.28132		5.31642	498.552	489.118
5.33442	0.61136	5.35085	-0.00144						5.33444	1.00394	5.33444	-0.00089133		5.33648	4.9307	3.22881		5.33648	498.582	488.917
5.35448	0.61121	5.3709	-0.00135						5.35449	1.00618	5.35449	-0.00088411		5.35653	4.984	3.16652		5.35653	498.65	488.794
5.37453	0.61096	5.39096	-0.00131						5.37455	1.00373	5.37455	-0.00088826		5.37659	4.9648	3.11608		5.37659	498.583	488.648
5.39459	0.61081	5.41101	-0.00131						5.3946	1.00495	5.3946	-0.0008389		5.39664	4.9815	3.06793		5.39664	498.714	488.798
5.41464	0.61064	5.43107	-0.00115						5.41466	1.00375	5.41466	-0.00077303		5.4167	4.9727	3.04845		5.4167	498.828	488.862
5.43469	0.61043	5.45112	-0.00109						5.43471	1.00362	5.43471	-0.00071468		5.43675	4.9234	3.05258		5.43675	498.833	488.887
5.45475	0.61025	5.47117	-0.00124						5.45477	1.00288	5.45477	-0.00071107		5.4568	4.839	3.07244		5.4568	498.769	488.909
5.4748	0.60998	5.49123	-0.00136						5.47482	1.00498	5.47482	-0.00073538		5.47686	4.7371	3.10375		5.47686	498.758	488.795
5.49486	0.60965	5.51128	-0.00138						5.49487	1.0032	5.49487	-0.0008174		5.49691	4.6949	3.13661		5.49691	498.672	488.594
5.51491	0.60938	5.53134	-0.00169						5.51493	1.00552	5.51493	-0.00077245		5.51697	4.7792	3.1598		5.51697	498.717	488.4
5.53497	0.60914	5.55139	-0.00175						5.53498	1.00375	5.53498	-0.00078298		5.53702	4.9236	3.17212		5.53702	498.724	488.345
5.55502	0.60896	5.57145	-0.00189						5.55504	1.0047	5.55504	-0.00072818		5.55708	5.0113	3.16708		5.55708	498.778	488.271
5.57507	0.60872	5.5915	-0.00197						5.57509	1.00555	5.57509	-0.00063833		5.57713	5.0761	3.13071		5.57713	498.921	488.197
5.59513	0.60845	5.61156	-0.00177						5.59514	1.00498	5.59514	-0.00054878		5.59719	5.145	3.07424		5.59719	498.893	488.261
5.61518	0.60813	5.63161	-0.00202						5.6152	1.00263	5.6152	-0.0004688		5.61724	5.1309	3.01051		5.61724	498.959	488.344
5.63524	0.60786	5.65166	-0.00186						5.63525	1.00353	5.63525	-0.00044571		5.63729	5.1537	2.95057		5.63729	499.025	488.176
5.65529	0.60765	5.67172	-0.00162						5.65531	1.003	5.65531	-0.00046047		5.65735	5.2186	2.90196		5.65735	499.162	488.279
5.67535	0.60757	5.69177	-0.0017						5.67536	1.00506	5.67536	-0.00047413		5.6774	5.3171	2.8779		5.6774	499.264	488.417
5.6954	0.6073	5.71183	-0.00169						5.69542	1.00281	5.69542	-0.00049203		5.69746	5.454	2.89323		5.69746	499.265	488.516
5.71545	0.607	5.73188	-0.00178						5.71547	1.00261	5.71547	-0.00048997		5.71751	5.5975	2.94471		5.71751	499.36	488.528
5.73551	0.60682	5.75194	-0.00182						5.73552	1.00131	5.73552	-0.00049227		5.73757	5.7383	3.02862		5.73757	499.438	488.451
5.75556	0.60661	5.77199	-0.00184						5.75558	1.00265	5.75558	-0.00050275		5.75762	5.8146	3.12377		5.75762	499.411	488.477
5.77562	0.60635	5.79205	-0.00171						5.77563	1.00013	5.77563	-0.00048157		5.77768	5.8893	3.20865		5.77768	499.302	488.498
5.79567	0.60617	5.8121	-0.00165						5.79569	1.00267	5.79569	-0.00053785		5.79773	5.9544	3.27842		5.79773	499.471	488.437
5.81573	0.60599	5.83216	-0.00181						5.81574	0.97806	5.81574	-0.00049075		5.81778	5.9985	3.33402		5.81778	499.48	488.518
5.83578	0.60582	5.85221	-0.00175						5.8358	0.98114	5.8358	-0.00050462		5.83784	6.0713	3.36089		5.83784	499.373	488.602
5.85584	0.6057	5.87227	-0.00169						5.85585	0.98391	5.85585	-0.00036851		5.85789	6.0845	3.34598		5.85789	499.276	488.659
5.87589	0.60575	5.89232	-0.00162						5.8759	0.98649	5.8759	-0.00029359		5.87795	6.0773	3.30713		5.87795	499.333	488.738
5.89595	0.60562	5.91237	-0.00153						5.89596	0.98864	5.89596	-0.00029378		5.898	5.9655	3.25333		5.898	499.356	488.939
5.916	0.60555	5.93243	-0.0014						5.91601	0.99046	5.91601	-0.00027431		5.91806	5.9513	3.19507		5.91806	499.414	489.023
5.93605	0.60551	5.95248	-0.00124						5.93607	0.99178	5.93607	-0.00021714		5.93811	5.9083	3.13385		5.93811	499.39	489.016
5.95611	0.60547	5.97254	-0.00108						5.95612	0.99307	5.95612	-3.118e-05		5.95817	5.8891	3.07813		5.95817	499.247	489.096
5.97616	0.60541	5.99259	-0.00109						5.97618	0.99402	5.97618	-4.773e-05		5.97822	5.8989	3.02703		5.97822	499.128	488.848
5.99622	0.60533	6.01265	-0.00101						5.99623	0.99473	5.99623	-5.507e-05		5.99828	5.8544	2.98188		5.99828	498.984	488.695
6.01627	0.60529	6.0327	-0.00087						6.01628	0.99542	6.01628	-2.923e-05		6.01833	5.8559	2.92987		6.01833	498.871	488.541
6.03632	0.6052	6.05276	-0.00069						6.03634	0.99597	6.03634	-0.00010634		6.03839	5.8597	2.88644		6.03839	498.887	488.552
6.05638	0.60508	6.07281	-0.00059						6.05639	0.99656	6.05639	-0.00026003		6.05844	5.9059	2.85388		6.05844	498.81	488.463
6.07643	0.60487	6.09287	-0.00037						6.07645	0.99713	6.07645	-0.00033276		6.07849	5.9372	2.82621		6.07849	498.781	488.361
6.09649	0.60463	6.11292	-0.00028						6.0965	0.9974	6.0965	-0.00024637		6.09855	5.9077	2.81677		6.09855	498.757	488.368
6.11654	0.60455	6.13298	-0.00021						6.11656	0.99746	6.11656	-0.00015753		6.1186	5.9405	2.82674		6.1186	498.758	488.387
6.13659	0.60447	6.15303	-0.00029						6.13661	0.99774	6.13661	-0.00011005		6.13866	5.9715	2.85779		6.13866	498.768	488.426
6.15665	0.60433	6.17308	-0.00028						6.15667	0.99813	6.15667	-0.00010038		6.15871	5.9592	--		6.15871	498.846	488.427
6.1767	0.60425	6.19314	-0.00023						6.17672	0.99834	6.17672	-6.191e-05		6.17877	6.0208	2.91458		6.17877	498.971	488.5
6.19676	0.60411	6.21319	-0.00016						6.19677	0.99833	6.19677	-7.719e-05		6.19882	6.0542	2.99276		6.19882	499.098	488.512
6.21681	0.60394	6.23325	-0.00018						6.21683	0.99833	6.21683	-0.00015038		6.21888	6.0664	3.09397		6.21888	499.113	488.434
6.23686	0.60373	6.2533	-0.00027						6.23688	0.9984	6.23688	-8.508e-05		6.23893	6.0583	--		6.23893	499.172	488.458
6.25692	0.60348	6.27336	-0.00027						6.25694	0.99842	6.25694	-3.903e-05		6.25899	6.0798	--		6.25899	499.189	488.589
6.27697	0.60322	6.29341	-0.00031						6.27699	0.99834	6.27699	-2.815e-05		6.27904	6.0322	--		6.27904	499.184	488.724
6.29703	0.60305	6.31347	-0.00039						6.29705	0.99814	6.29705	1.277e-05		6.2991	6.01	--		6.2991	499.308	488.829
6.31708	0.6029	6.33352	-0.00045						6.3171	0.99808	6.3171	2.301e-05		6.31915	5.9603	--		6.31915	499.517	488.847
6.33714	0.60266	6.35357	-0.00041						6.33715	0.99813	6.33715	0.00015471		6.3392	5.9221	--		6.3392	499.649	488.786
6.35719	0.60243	6.37363	-0.00042						6.35721	0.99804	6.35721	0.00022632		6.35926	5.8805	--		6.35926	499.706	488.708
6.37724	0.60225	6.39368	-0.00035						6.37726	0.99787	6.37726	0.00027294		6.37931	5.8238	--		6.37931	499.706	488.743
6.3973	0.6021	6.41374	-0.00029						6.39732	0.99764	6.39732	0.00029679		6.39937	5.8158	--		6.39937	499.612	488.705
6.41735	0.60206	6.43379	-0.00031						6.41737	0.99739	6.41737	0.00034		6.41942	5.8002	--		6.41942	499.584	488.549
6.43741	0.60198	6.45385	-0.00022						6.43742	0.99716	6.43742	0.00026926		6.43948	5.8348	--		6.43948	499.583	488.381
6.45746	0.60185	6.4739	-0.00024						6.45748	0.99703	6.45748	0.00017978		6.45953	5.8752	--		6.45953	499.811	488.313
6.47751	0.60169	6.49395	-0.0002						6.47753	0.99679	6.47753	0.00017197		6.47958	5.933	--		6.47958	499.913	488.358
6.49757	0.60153	6.51401	-0.00026						6.49759	0.99656	6.49759	0.00013448		6.49964	5.954	--		6.49964	499.768	488.091
6.51762	0.60146	6.53406	-0.00038						6.51764	0.99633	6.51764	0.00011596		6.51969	5.9326	--		6.51969	499.763	487.973
6.53768	0.60138	6.55412	-0.0002						6.5377	0.9961	6.5377	0.00013467		6.53975	5.95	--		6.53975	499.622	487.898
6.55773	0.60132	6.57417	-6e-05						6.55775	0.99563	6.55775	0.00023759		6.5598	6.0098	--		6.5598	499.66	487.725
6.57779	0.60118	6.59423	-0.00011						6.5778	0.99519	6.5778	0.00026967		6.57986	6.0597	--		6.57986	499.572	487.648
6.59784	0.60101	6.61428	-9e-05						6.59786	0.99493	6.59786	0.00032931		6.59991	6.0581	--		6.59991	499.43	487.802
6.61789	0.60095	6.63434	-2e-05						6.61791	0.99482	6.61791	0.0003233		6.61997	6.0103	--		6.61997	499.329	487.795
6.63795	0.60095	6.65439	-3e-05						6.63797	0.99469	6.63797	0.00019043		6.64002	5.9026	--		6.64002	499.275	487.859
6.658	0.60085	6.67445	-4e-05						6.65802	0.99445	6.65802	0.00015594		6.66007	5.8655	--		6.66007	499.264	487.99
6.67806	0.60074	6.6945	-0.00025						6.67807	0.99426	6.67807	0.00014289		6.68013	5.8814	--		6.68013	499.461	488.105
6.69811	0.60067	6.71456	-9e-05						6.69813	0.99421	6.69813	0.00013742		6.70018	5.9236	--		6.70018	499.465	488.188
6.71817	0.60053	6.73461	0.00014						6.71818	0.99407	6.71818	0.00021798		6.72024	5.9007	3.20575		6.72024	499.576	488.328
6.73822	0.60027	6.75467	0						6.73824	0.994	6.73824	0.00026464		6.74029	5.8164	3.32169		6.74029	499.56	488.496
6.75827	0.60011	6.77472	-0.00016						6.75829	0.9938	6.75829	0.00032932		6.76035	5.7284	3.45563		6.76035	499.547	488.585
6.77833	0.60002	6.79477	5e-05						6.77835	0.9936	6.77835	0.00040512		6.7804	5.7489	3.57756		6.7804	499.748	488.62
6.79838	0.60002	6.81483	0						6.7984	0.9935	6.7984	0.0004689		6.80045	5.8144	3.67508		6.80045	499.817	488.657
6.81844	0.59989	6.83488	-0.00014						6.81845	0.99327	6.81845	0.00056401		6.82051	5.8917	3.76068		6.82051	499.898	488.625
6.83849	0.5998	6.85494	0.00025						6.83851	0.99314	6.83851	0.00058984		6.84056	5.8665	3.80949		6.84056	500.016	488.764
6.85854	0.59969	6.87499	0.00034						6.85856	0.99291	6.85856	0.00054611		6.86062	5.8765	3.80757		6.86062	499.976	488.998
6.8786	0.59955	6.89505	0.00015						6.87862	0.99283	6.87862	0.0005458		6.88067	5.8978	3.77239		6.88067	499.94	489.017
6.89865	0.59938	6.9151	9e-05						6.89867	0.99267	6.89867	0.00056397		6.90073	5.893	--		6.90073	500.017	488.808
6.91871	0.59923	6.93516	0.00011						6.91873	0.99245	6.91873	0.00054219		6.92078	5.9624	--		6.92078	500.079	488.684
6.93876	0.5991	6.95521	0.0001						6.93878	0.9923	6.93878	0.00054348		6.94084	5.8861	--		6.94084	500.045	488.737
6.95882	0.59892	6.97526	0.00017						6.95883	0.9922	6.95883	0.00058216		6.96089	5.801	--		6.96089	499.976	488.745
6.97887	0.59866	6.99532	0.0005						6.97889	0.992	6.97889	0.0005974		6.98095	5.7356	3.72279		6.98095	499.751	488.884
6.99893	0.59852	7.01537	0.00016						6.99894	0.99189	6.99894	0.00066628		7.001	5.6785	3.6691		7.001	499.708	489.027
7.01898	0.59828	7.03543	6e-05						7.019	0.99165	7.019	0.00076453		7.02105	5.6843	3.61103		7.02105	499.763	488.868
7.03903	0.5981	7.05548	0.00034						7.03905	0.99154	7.03905	0.00077088		7.04111	5.6447	3.5574		7.04111	499.922	488.682
7.05909	0.59796	7.07554	0.00027						7.0591	0.99157	7.0591	0.00088772		7.06116	5.6183	3.52049		7.06116	499.814	488.439
7.07914	0.59788	7.09559	0.00019						7.07916	0.99153	7.07916	0.00088903		7.08122	5.5935	3.50313		7.08122	499.781	488.413
7.0992	0.59775	7.11565	0.00021						7.09921	0.99129	7.09921	0.00086881		7.10127	5.5843	3.50743		7.10127	499.765	488.354
7.11925	0.5976	7.1357	0.00037						7.11927	0.99097	7.11927	0.00084914		7.12133	5.5863	3.54363		7.12133	499.776	488.479
7.13931	0.59752	7.15575	0.00043						7.13932	0.99059	7.13932	0.00092963		7.14138	5.5886	3.59075		7.14138	499.94	488.512
7.15936	0.59739	7.17581	0.00055						7.15937	0.99022	7.15937	0.00091973		7.16144	5.5752	3.62894		7.16144	499.898	488.663
7.17942	0.59736	7.19586	0.00022						7.17943	0.98997	7.17943	0.00088597		7.18149	5.5883	3.65787		7.18149	499.934	488.772
7.19947	0.59734	7.21592	0.00011						7.19948	0.98992	7.19948	0.00083175		7.20155	5.6118	3.67961		7.20155	500.002	488.955
7.21952	0.59724	7.23597	-0.0001						7.21954	0.98976	7.21954	0.00071882		7.2216	5.6781	3.69497		7.2216	500.09	488.928
7.23958	0.59711	7.25603	-0.00011						7.23959	0.98955	7.23959	0.00071251		7.24166	5.6885	3.70137		7.24166	500.151	488.897
7.25963	0.59704	7.27608	-0.00011						7.25965	0.98941	7.25965	0.00068195		7.26171	5.7635	3.70299		7.26171	500.156	489.235
7.27969	0.59704	7.29614	0.00025						7.2797	0.9892	7.2797	0.00078696		7.28176	5.8032	3.6974		7.28176	500.056	489.184
7.29974	0.59694	7.31619	0.00012						7.29975	0.98894	7.29975	0.00078156		7.30182	5.8315	3.68779		7.30182	500.087	489.036
7.3198	0.5968	7.33625	-0.00016						7.31981	0.98877	7.31981	0.00075029		7.32187	5.8626	3.68048		7.32187	500.252	488.767
7.33985	0.59679	7.3563	-1e-05						7.33986	0.98863	7.33986	0.00073403		7.34193	5.8133	3.66582		7.34193	500.207	488.85
7.3599	0.59677	7.37636	0.00015						7.35992	0.98832	7.35992	0.00061422		7.36198	5.8414	3.65178		7.36198	500.113	488.923
7.37996	0.59669	7.39641	9e-05						7.37997	0.9879	7.37997	0.0005979		7.38204	5.8042	3.63789		7.38204	500.071	488.842
7.40001	0.59655	7.41647	-0.00017						7.40003	0.98755	7.40003	0.00064929		7.40209	5.7495	3.62341		7.40209	500.082	488.657
7.42007	0.59646	7.43652	-0.0003						7.42008	0.98735	7.42008	0.00060717		7.42215	5.7654	3.60952		7.42215	500.089	488.644
7.44012	0.59625	7.45657	-0.00019						7.44014	0.98718	7.44014	0.00068206		7.4422	5.7221	3.58159		7.4422	500.061	488.904
7.46018	0.59604	7.47663	-0.00036						7.46019	0.98708	7.46019	0.00070539		7.46226	5.6708	3.54791		7.46226	500.159	489.043
7.48023	0.5959	7.49668	-0.00033						7.48024	0.98701	7.48024	0.00067751		7.48231	5.672	3.52348		7.48231	500.243	489.005
7.50029	0.59576	7.51674	-0.00046						7.5003	0.98685	7.5003	0.00071326		7.50237	5.591	3.49252		7.50237	500.156	488.925
7.52034	0.59559	7.53679	-0.00012						7.52035	0.98684	7.52035	0.00068842		7.52242	5.641	3.44223		7.52242	500.075	488.912
7.54039	0.5954	7.55685	-0.00027						7.54041	0.98669	7.54041	0.00061502		7.54247	5.7529	3.35746		7.54247	500.077	489.126
7.56045	0.59528	7.5769	-0.00016						7.56046	0.98646	7.56046	0.00065128		7.56253	5.8306	3.25141		7.56253	500.058	489.172
7.5805	0.59522	7.59696	-0.00029						7.58052	0.98623	7.58052	0.00069962		7.58258	5.8551	3.13798		7.58258	499.985	489.175
7.60056	0.5952	7.61701	-5e-05						7.60057	0.98612	7.60057	0.00065265		7.60264	5.906	3.00709		7.60264	500.083	489.24
7.62061	0.59514	7.63706	-0.00017						7.62062	0.98616	7.62062	0.00055142		7.62269	5.992	2.85296		7.62269	499.881	489.227
7.64066	0.59495	7.65712	-0.00016						7.64068	0.98619	7.64068	0.00051409		7.64275	5.9683	2.69961		7.64275	499.694	489.323
7.66072	0.59484	7.67717	-0.00011						7.66073	0.98604	7.66073	0.00054119		7.6628	6.0194	2.55163		7.6628	499.733	489.249
7.68077	0.59465	7.69723	-6e-05						7.68079	0.9859	7.68079	0.00055718		7.68286	6.0758	2.40478		7.68286	499.628	489.216
7.70083	0.59455	7.71728	8e-05						7.70084	0.98574	7.70084	0.00052564		7.70291	6.1213	2.27834		7.70291	499.546	489.138
7.72088	0.59448	7.73734	-9e-05						7.7209	0.98552	7.7209	0.00051792		7.72296	6.0442	2.16191		7.72296	499.731	488.972
7.74093	0.59423	7.75739	-0.0001						7.74095	0.98519	7.74095	0.00053633		7.74302	5.9796	2.05342		7.74302	499.835	488.853
7.76099	0.59398	7.77745	-0.00025						7.761	0.98486	7.761	0.0005884		7.76307	6.0528	1.96591		7.76307	499.877	488.822
7.78104	0.59371	7.7975	-4e-05						7.78106	0.98461	7.78106	0.00063887		7.78313	6.1138	1.89626		7.78313	499.765	488.764
7.8011	0.59345	7.81756	0.00013						7.80111	0.98444	7.80111	0.00078301		7.80318	6.0953	1.83674		7.80318	499.721	488.564
7.82115	0.59325	7.83761	0.00022						7.82117	0.98407	7.82117	0.00093407		7.82324	6.0498	1.77493		7.82324	499.764	488.513
7.84121	0.59302	7.85767	0.00017						7.84122	0.98366	7.84122	0.00104		7.84329	6.0046	1.722		7.84329	499.783	488.47
7.86126	0.5929	7.87772	2e-05						7.86127	0.98336	7.86127	0.00113		7.86334	5.9985	1.67187		7.86334	499.807	488.515
7.88131	0.59271	7.89777	0.00011						7.88133	0.98338	7.88133	0.00117		7.8834	6.0355	1.61764		7.8834	499.846	488.492
7.90137	0.59255	7.91783	-1e-05						7.90139	0.98326	7.90139	0.00122		7.90345	6.0677	1.56299		7.90345	499.859	488.483
7.92142	0.59239	7.93788	-2e-05						7.92144	0.98307	7.92144	0.00118		7.92351	6.0912	1.51518		7.92351	499.708	488.515
7.94148	0.59228	7.95794	-5e-05						7.94149	0.98266	7.94149	0.00114		7.94356	6.0965	1.46985		7.94356	499.58	488.508
7.96153	0.59219	7.97799	-2e-05						7.96155	0.98234	7.96155	0.00107		7.96362	6.0887	1.42437		7.96362	499.34	488.442
7.98158	0.59204	7.99805	-3e-05						7.9816	0.98239	7.9816	0.00098677		7.98367	6.0536	1.3864		7.98367	499.161	488.256
8.00164	0.592	8.0181	4e-05						8.00166	0.9823	8.00166	0.00101		8.00373	6.1102	1.33341		8.00373	499.064	488.15
8.02169	0.59195	8.03816	3e-05						8.02171	0.98205	8.02171	0.00111		8.02378	6.0477	1.28397		8.02378	499.005	488.077
8.04175	0.59196	8.05821	7e-05						8.04176	0.98174	8.04176	0.00114		8.04384	6.0312	1.24982		8.04384	498.984	487.93
8.0618	0.59187	8.07826	0.00024						8.06182	0.98153	8.06182	0.0011		8.06389	6.0055	1.23311		8.06389	499.05	487.788
8.08185	0.59167	8.09832	0.00025						8.08187	0.9813	8.08187	0.00095518		8.08395	6.0161	1.22973		8.08395	499.016	487.804
8.10191	0.59152	8.11837	0.00019						8.10193	0.98113	8.10193	0.00083871		8.104	5.972	1.23534		8.104	499.052	487.9
8.12196	0.59143	8.13843	0.00034						8.12198	0.98065	8.12198	0.00070685		8.12406	6.0541	1.24923		8.12406	499.15	487.905
8.14202	0.59134	8.15848	0.00038						8.14204	0.98037	8.14204	0.00064689		8.14411	6.1423	1.26892		8.14411	499.08	488.101
8.16207	0.59124	8.17854	0.00026						8.16209	0.98012	8.16209	0.00066438		8.16416	6.1429	1.28737		8.16416	499.005	488.134
8.18213	0.59111	8.19859	0.0004						8.18214	0.98004	8.18214	0.00064283		8.18422	6.1497	1.29991		8.18422	498.902	488.022
8.20218	0.591	8.21865	0.00062						8.2022	0.97997	8.2022	0.00062826		8.20427	6.2253	1.29244		8.20427	498.945	488.032
8.22223	0.59083	8.2387	0.00068						8.22225	0.9797	8.22225	0.00070546		8.22433	6.216	1.26182		8.22433	498.812	488.043
8.24229	0.59073	8.25876	0.00069						8.24231	0.97967	8.24231	0.00070768		8.24438	6.3063	1.20762		8.24438	498.673	488.065
8.26234	0.5906	8.27881	0.00068						8.26236	0.97957	8.26236	0.00079801		8.26444	6.4052	1.12567		8.26444	498.711	488.057
8.2824	0.59054	8.29887	0.00062						8.28242	0.97937	8.28242	0.00086024		8.28449	6.4722	1.01029		8.28449	498.541	488.111
8.30245	0.59036	8.31892	0.00056						8.30247	0.97913	8.30247	0.00093479		8.30454	6.4426	0.88412		8.30454	498.448	488.186
8.3225	0.5902	8.33897	0.00059						8.32252	0.979	8.32252	0.00095485		8.3246	6.4124	0.76042		8.3246	498.56	488.179
8.34256	0.59006	8.35903	0.00053						8.34258	0.97889	8.34258	0.00097126		8.34465	6.4067	0.63746		8.34465	498.615	488.097
8.36261	0.59	8.37908	0.00046						8.36263	0.97886	8.36263	0.00097777		8.36471	6.4134	0.53496		8.36471	498.67	487.915
8.38267	0.59004	8.39914	0.00046						8.38269	0.9787	8.38269	0.00093041		8.38476	6.3632	0.45966		8.38476	498.569	487.964
8.40272	0.59019	8.41919	0.00047						8.40274	0.97856	8.40274	0.00096859		8.40482	6.37	0.40673		8.40482	498.365	488.144
8.42278	0.59026	8.43925	0.00052						8.4228	0.97848	8.4228	0.00098914		8.42487	6.3966	0.37126		8.42487	498.228	488.259
8.44283	0.59021	8.4593	0.0003						8.44285	0.9784	8.44285	0.00097722		8.44493	6.4389	0.34881		8.44493	498.153	488.158
8.46288	0.59016	8.47936	0.0004						8.4629	0.97823	8.4629	0.00102		8.46498	6.3915	0.33089		8.46498	497.979	488.215
8.48294	0.59007	8.49941	0.00032						8.48296	0.97804	8.48296	0.00104		8.48503	6.3551	0.30614		8.48503	497.857	488.186
8.50299	0.58988	8.51946	0.0003						8.50301	0.97792	8.50301	0.00106		8.50509	6.3265	0.27566		8.50509	497.524	487.996
8.52305	0.58973	8.53952	0.00047						8.52307	0.97769	8.52307	0.00101		8.52514	6.3201	0.24039		8.52514	497.144	487.711
8.5431	0.58965	8.55957	0.00069						8.54312	0.97756	8.54312	0.00093019		8.5452	6.3207	0.19925		8.5452	496.751	487.802
8.56316	0.58949	8.57963	0.00059						8.56317	0.9774	8.56317	0.00093683		8.56525	6.2867	0.14818		8.56525	496.441	487.851
8.58321	0.58938	8.59968	0.00072						8.58323	0.97725	8.58323	0.00093348		8.58531	6.3152	0.09536		8.58531	496.204	487.947
8.60327	0.58929	8.61974	0.00102						8.60328	0.97699	8.60328	0.00079755		8.60536	6.364	0.04648		8.60536	495.95	487.98
8.62332	0.58936	8.63979	0.00099						8.62334	0.97681	8.62334	0.00081586		8.62542	6.3284	0.00962		8.62542	495.769	487.978
8.64338	0.58931	8.65985	0.00091						8.64339	0.97667	8.64339	0.00086953		8.64547	6.3441	0.00254		8.64547	495.545	487.945
8.66343	0.58927	8.6799	0.001						8.66345	0.97651	8.66345	0.00101		8.66553	6.3773	0.01768		8.66553	495.32	487.909
8.68348	0.58926	8.69996	0.00119						8.6835	0.97612	8.6835	0.00115		8.68558	6.3581	0.04433		8.68558	494.943	487.687
8.70354	0.58928	8.72001	0.0011						8.70355	0.97609	8.70355	0.00122		8.70564	6.2837	0.07683		8.70564	494.725	487.529
8.72359	0.58931	8.74007	0.00097						8.72361	0.97604	8.72361	0.00129		8.72569	6.1913	0.10756		8.72569	494.579	487.454
8.74365	0.58938	8.76012	0.00076						8.74366	0.97592	8.74366	0.0013		8.74574	6.2153	0.13073		8.74574	494.561	487.267
8.7637	0.5893	8.78017	0.00076						8.76372	0.97551	8.76372	0.00129		8.7658	6.1915	0.14139		8.7658	494.391	487.267
8.78375	0.58921	8.80023	0.00059						8.78377	0.97516	8.78377	0.00119		8.78585	6.1436	0.14439		8.78585	494.211	487.398
8.80381	0.58918	8.82028	0.00069						8.80383	0.97491	8.80383	0.00116		8.80591	6.0981	0.14702		8.80591	494.302	487.285
8.82386	0.58908	8.84034	0.00052						8.82388	0.97474	8.82388	0.00119		8.82596	6.0965	0.1396		8.82596	494.39	487.163
8.84392	0.58892	8.86039	0.00055						8.84393	0.97473	8.84393	0.00114		8.84602	6.1007	0.11991		8.84602	494.484	487.03
8.86397	0.58877	8.88045	0.00056						8.86399	0.97467	8.86399	0.00112		8.86607	6.0773	0.08386		8.86607	494.61	487.024
8.88403	0.58872	8.9005	0.00038						8.88404	0.97448	8.88404	0.00105		8.88612	6.1136	0.04014		8.88612	494.572	487.042
8.90408	0.58867	8.92055	0.00038						8.9041	0.9744	8.9041	0.00095746		8.90618	6.1774	0.00802		8.90618	494.515	487.161
8.92414	0.58856	8.94061	0.00042						8.92415	0.97432	8.92415	0.00099892		8.92623	6.1645	-0.01364		8.92623	494.416	487.193
8.94419	0.58852	8.96066	0.00026						8.94421	0.97414	8.94421	0.00106		8.94629	6.2314	-0.02962		8.94629	494.23	487.189
8.96424	0.5885	8.98072	0.00029						8.96426	0.97392	8.96426	0.00104		8.96634	6.22	-0.03963		8.96634	494.102	487.121
8.9843	0.58845	9.00077	0.00029						8.98432	0.97389	8.98432	0.00109		8.9864	6.2416	-0.04482		8.9864	494.022	487.148
9.00435	0.58832	9.02083	0.00025						9.00437	0.97379	9.00437	0.00109		9.00645	6.2657	-0.04947		9.00645	494.024	487.097
9.02441	0.58815	9.04088	0.00022						9.02442	0.97376	9.02442	0.00113		9.02651	6.176	-0.05183		9.02651	493.889	486.888
9.04446	0.58797	9.06094	0.00028						9.04448	0.97372	9.04448	0.00113		9.04656	6.0112	-0.05781		9.04656	493.834	486.787
9.06451	0.58779	9.08099	0.00038						9.06453	0.97365	9.06453	0.00119		9.06662	5.9823	-0.06622		9.06662	493.875	486.711
9.08457	0.58758	9.10105	0.00039						9.08459	0.97345	9.08459	0.00129		9.08667	6.0123	-0.0804		9.08667	493.846	486.709
9.10462	0.58745	9.1211	0.00042						9.10464	0.97331	9.10464	0.00132		9.10673	6.1096	-0.09774		9.10673	493.82	486.543
9.12468	0.58735	9.14115	0.00036						9.1247	0.97314	9.1247	0.00136		9.12678	6.1762	-0.11448		9.12678	493.757	486.294
9.14473	0.58714	9.16121	0.00025						9.14475	0.97306	9.14475	0.00144		9.14683	6.2148	-0.13334		9.14683	493.593	486.151
9.16478	0.58694	9.18126	0.00028						9.1648	0.97321	9.1648	0.00146		9.16689	6.2109	-0.14346		9.16689	493.316	486.081
9.18484	0.58661	9.20132	0.0003						9.18486	0.97333	9.18486	0.00153		9.18694	6.2507	-0.13473		9.18694	493.189	485.913
9.20489	0.5864	9.22137	0.00031						9.20491	0.97351	9.20491	0.00155		9.207	6.2072	-0.11508		9.207	493.003	485.798
9.22495	0.58623	9.24143	0.00036						9.22497	0.97353	9.22497	0.00157		9.22705	6.1445	-0.09843		9.22705	493.029	485.779
9.245	0.58608	9.26148	0.00042						9.24502	0.9737	9.24502	0.00161		9.24711	6.0119	-0.0685		9.24711	493.197	485.798
9.26506	0.58591	9.28154	0.00042						9.26507	0.97386	9.26507	0.00168		9.26716	5.8302	-0.03711		9.26716	493.293	485.715
9.28511	0.58575	9.30159	0.00036						9.28513	0.97398	9.28513	0.00176		9.28722	5.5807	-0.00859		9.28722	493.385	485.544
9.30517	0.58556	9.32165	0.00031						9.30518	0.97383	9.30518	0.00175		9.30727	5.3751	0.02189		9.30727	493.443	485.345
9.32522	0.58546	9.3417	0.00039						9.32524	0.97367	9.32524	0.00168		9.32733	5.1642	0.04982		9.32733	493.413	485.206
9.34528	0.58543	9.36175	0.00048						9.34529	0.97361	9.34529	0.00161		9.34738	4.9292	0.06834		9.34738	493.377	485.186
9.36533	0.58537	9.38181	0.00068						9.36534	0.97361	9.36534	0.00155		9.36743	4.6638	0.07945		9.36743	493.432	485.358
9.38538	0.58514	9.40186	0.00079						9.3854	0.97364	9.3854	0.00146		9.38749	4.3177	0.09778		9.38749	493.48	485.389
9.40544	0.58499	9.42192	0.00076						9.40545	0.97377	9.40545	0.0014		9.40754	4.0908	0.11812		9.40754	493.446	485.295
9.42549	0.58487	9.44197	0.00102						9.42551	0.97373	9.42551	0.00141		9.4276	3.9284	0.14348		9.4276	493.552	485.251
9.44555	0.58476	9.46203	0.00113						9.44556	0.97365	9.44556	0.00139		9.44765	3.8347	0.17471		9.44765	493.583	485.09
9.4656	0.58468	9.48208	0.00123						9.46561	0.97373	9.46561	0.00135		9.46771	3.6525	0.21359		9.46771	493.356	485.334
9.48566	0.58464	9.50214	0.00134						9.48567	0.97361	9.48567	0.00133		9.48776	3.6091	0.25969		9.48776	493.407	485.186
9.50571	0.58456	9.52219	0.00134						9.50572	0.97348	9.50572	0.00122		9.50782	3.4276	0.30407		9.50782	493.436	485.088
9.52577	0.5845	9.54225	0.00131						9.52578	0.97342	9.52578	0.00117		9.52787	3.2756	0.3571		9.52787	493.388	485.027
9.54582	0.58447	9.5623	0.00141						9.54583	0.97324	9.54583	0.00114		9.54793	3.0222	0.39794		9.54793	493.14	485.122
9.56587	0.58447	9.58235	0.00137						9.56589	0.97314	9.56589	0.00113		9.56798	2.8458	0.43793		9.56798	493.2	485.015
9.58593	0.58439	9.60241	0.00142						9.58594	0.97304	9.58594	0.00115		9.58803	2.697	0.48202		9.58803	493.156	485.022
9.60599	0.58435	9.62246	0.00151						9.606	0.97288	9.606	0.00106		9.60809	2.587	0.52487		9.60809	493.207	485.07
9.62604	0.58433	9.64252	0.00148						9.62605	0.97256	9.62605	0.00103		9.62814	2.5217	0.55234		9.62814	493.343	485.088
9.64609	0.58433	9.66257	0.0014						9.6461	0.97266	9.6461	0.0009987		9.6482	2.3622	0.55796		9.6482	493.354	485.139
9.66615	0.58466	9.68263	0.00145						9.66616	0.97272	9.66616	0.00088523		9.66825	2.1953	0.55223		9.66825	493.443	485.282
9.6862	0.6105	9.70268	0.00126						9.68621	0.97276	9.68621	0.00080043		9.68831	2.1169	0.52612		9.68831	493.469	485.336
9.77154	4.26117	9.72274	0.00117						9.70627	0.97279	9.70627	0.00074439		9.70836	2.0502	0.491		9.70836	493.465	485.485
9.7916	4.4711	9.74279	0.00103						9.72632	0.97281	9.72632	0.00073803		9.72842	1.9666	0.45859		9.72842	493.366	485.555
9.81165	--	9.76285	0.00095						9.74637	0.97262	9.74637	0.00075375		9.74847	1.8979	0.44006		9.74847	493.398	485.486
9.83171	--	9.7829	0.00103						9.76643	0.97254	9.76643	0.00080954		9.76852	1.7958	0.43561		9.76852	493.286	485.257
9.85176	4.4743	9.80295	0.00113						9.78648	0.97233	9.78648	0.0008537		9.78858	1.7639	0.44487		9.78858	493.168	485.162
9.87182	--	9.82301	0.00105						9.80654	0.97224	9.80654	0.00087527		9.80863	1.7934	0.46765		9.80863	492.975	485.073
9.89187	4.45207	9.84306	0.00108						9.82659	0.97205	9.82659	0.00088359		9.82869	1.7528	0.4941		9.82869	493.063	485.188
9.91192	4.44446	9.86312	0.00112						9.84665	0.97205	9.84665	0.00096699		9.84874	1.617	0.53207		9.84874	493.054	485.089
9.93198	--	9.88317	0.00109						9.8667	0.97191	9.8667	0.00097475		9.8688	1.4928	0.57516		9.8688	493.049	485.145
9.95203	--	9.90323	0.00113						9.88675	0.97189	9.88675	0.0009805		9.88885	1.2788	0.61698		9.88885	493.021	484.975
9.97209	4.36967	9.92328	0.00114						9.90681	0.97176	9.90681	0.00098782		9.90891	1.1049	0.64068		9.90891	493.153	485.003
9.99214	4.33299	9.94334	0.00125						9.92686	0.97189	9.92686	0.00097412		9.92896	1.0386	0.65299		9.92896	493.208	484.983
10.0122	4.32416	9.96339	0.00141						9.94692	0.97178	9.94692	0.00094477		9.94902	0.9224	0.65237		9.94902	493.149	484.85
10.0322	4.3045	9.98344	0.00139						9.96697	0.97165	9.96697	0.00092873		9.96907	0.8847	0.63933		9.96907	493.216	484.808
10.0523	4.26795	10.0035	0.00136						9.98702	0.97155	9.98702	0.00092153		9.98912	0.9224	0.62417		9.98912	493.153	484.841
10.0724	4.25736	10.0236	0.00144						10.0071	0.97153	10.0071	0.00088821		10.0092	0.9479	0.61133		10.0092	493.073	484.684
10.0924	4.24379	10.0436	0.00159						10.0271	0.97143	10.0271	0.00092825		10.0292	0.9333	0.59984		10.0292	493.11	484.835
10.1125	4.21658	10.0637	0.00164						10.0472	0.97144	10.0472	0.00099321		10.0493	0.8772	0.57977		10.0493	492.992	484.771
10.1325	4.21129	10.0837	0.00156						10.0672	0.97122	10.0672	0.00094267		10.0693	0.8374	0.56333		10.0693	492.919	484.59
10.1526	4.2034	10.1038	0.00166						10.0873	0.9712	10.0873	0.00095284		10.0894	0.6568	0.54379		10.0894	492.762	484.518
10.1726	4.16639	10.1238	0.00163						10.1074	0.97121	10.1074	0.00091796		10.1095	0.46	0.51431		10.1095	492.56	484.521
10.1927	4.14906	10.1439	0.00166						10.1274	0.97128	10.1274	0.00081467		10.1295	0.3517	0.47273		10.1295	492.474	484.465
10.2127	4.14044	10.1639	0.00163						10.1475	0.97105	10.1475	0.00074276		10.1496	0.2757	0.4253		10.1496	492.67	484.429
10.2328	4.10614	10.184	0.00165						10.1675	0.97078	10.1675	0.00072038		10.1696	0.2031	0.38206		10.1696	492.709	484.524
10.2529	4.09135	10.2041	0.00156						10.1876	0.97066	10.1876	0.00078825		10.1897	0.0818	0.338		10.1897	492.498	484.54
10.2729	4.08353	10.2241	0.00157						10.2076	0.9706	10.2076	0.00084123		10.2097	-0.0219	0.2975		10.2097	492.535	484.656
10.293	4.07712	10.2442	0.00154						10.2277	0.97043	10.2277	0.00117		10.2298	-0.0706	0.26444		10.2298	492.598	484.734
10.313	4.04666	10.2642	0.00149						10.2477	0.97032	10.2477	0.036		10.2498	-0.0351	0.23812		10.2498	492.66	484.778
10.3331	4.03632	10.2843	0.0017						10.2678	0.97015	10.2678	1.87781		10.2699	0.019	0.21706		10.2699	492.743	485.037
10.3531	4.04607	10.3043	0.00177						10.2878	0.97033	10.2878	1.86891		10.2899	0.0685	0.20659		10.2899	492.738	485.02
10.3732	4.03616	10.3244	0.00173						10.3079	0.9704	10.3079	1.87263		10.31	0.0593	0.20989		10.31	492.674	485.133
10.3932	4.05635	10.3444	0.00179						10.3279	0.97049	10.3279	1.87452		10.33	0.1456	0.2222		10.33	492.723	485.269
10.4133	4.07192	10.3645	0.00176						10.348	0.97025	10.348	1.87636		10.3501	0.2118	0.2491		10.3501	492.708	485.158
10.4333	4.095	10.3846	0.00159						10.3681	0.97035	10.3681	1.88532		10.3702	0.2958	0.28305		10.3702	492.646	485.095
10.4534	4.10121	10.4046	0.00164						10.3881	0.97044	10.3881	1.88305		10.3902	0.3429	0.31364		10.3902	492.679	485.097
10.4734	4.11246	10.4246	0.00162						10.4082	0.97032	10.4082	1.89263		10.4103	0.3856	0.33213		10.4103	492.716	485.146
10.4935	4.11719	10.4447	0.00155						10.4282	0.97018	10.4282	1.89995		10.4303	0.4101	0.34655		10.4303	492.775	485.079
10.5136	4.1303	10.4648	0.00148						10.4483	0.97006	10.4483	1.90126		10.4504	0.4618	0.35845		10.4504	492.909	485.067
10.5336	4.13879	10.4848	0.00149						10.4683	0.97015	10.4683	1.90943		10.4704	0.5857	0.3655		10.4704	492.912	485.147
10.5537	4.14837	10.5049	0.00141						10.4884	0.97017	10.4884	1.91		10.4905	0.5968	0.36753		10.4905	492.762	485.168
10.5737	4.14721	10.5249	0.00137						10.5084	0.97006	10.5084	1.91589		10.5105	0.5808	0.38228		10.5105	492.517	485.164
10.5938	4.15403	10.545	0.00138						10.5285	0.96994	10.5285	1.91582		10.5306	0.5763	0.3975		10.5306	492.269	485.092
10.6138	4.15581	10.565	0.00154						10.5486	0.96993	10.5486	1.91656		10.5506	0.6449	0.41187		10.5506	492.316	485.193
10.6339	4.14973	10.5851	0.00154						10.5686	0.98927	10.5686	1.91185		10.5707	0.7542	0.42532		10.5707	492.387	485.119
10.6539	4.1495	10.6051	0.00135						10.5887	--	10.5887	1.91623		10.5908	0.7893	0.42522		10.5908	492.246	485.089
10.674	4.14539	10.6252	0.00139						10.6087	--	10.6087	1.91615		10.6108	0.8213	0.40725		10.6108	492.149	485.073
10.694	4.14878	10.6453	0.00141						10.6288	--	10.6288	1.91866		10.6309	0.8567	0.37241		10.6309	492.089	485.102
10.7141	4.15413	10.6653	0.00131						10.6488	--	10.6488	1.91986		10.6509	0.8466	0.31383		10.6509	492.196	485.008
10.7341	4.15972	10.6854	0.0013						10.6689	--	10.6689	1.92049		10.671	0.824	0.22789		10.671	492.291	484.999
10.7542	4.14828	10.7054	0.00128						10.6889	--	10.6889	1.92062		10.691	0.8292	0.12081		10.691	492.157	484.912
10.7743	4.15184	10.7255	0.0013						10.709	--	10.709	1.91929		10.7111	0.8789	-0.000316923		10.7111	491.956	485.032
10.7943	4.15594	10.7455	0.00111						10.729	--	10.729	1.92007		10.7311	0.86	-0.12638		10.7311	491.878	484.853
10.8144	4.1468	10.7656	0.00109						10.7491	--	10.7491	1.91932		10.7512	0.8721	-0.24647		10.7512	491.86	484.571
10.8344	4.15685	10.7856	0.00122						10.7691	4.52531	10.7691	1.91529		10.7713	0.9019	-0.35245		10.7713	491.808	484.452
10.8545	4.14765	10.8057	0.00124						10.7892	4.51188	10.7892	1.90613		10.7913	0.9296	-0.43042		10.7913	491.767	484.457
10.8745	4.15984	10.8257	0.00124						10.8093	4.48056	10.8093	1.91158		10.8114	0.8892	-0.48802		10.8114	491.738	484.507
10.8946	4.16255	10.8458	0.00121						10.8293	4.45165	10.8293	1.91659		10.8314	0.858	-0.53063		10.8314	491.714	484.341
10.9146	4.15208	10.8659	0.00125						10.8494	4.43996	10.8494	1.9243		10.8515	0.8396	-0.56395		10.8515	491.907	484.422
10.9347	4.16242	10.8859	0.00139						10.8694	4.41876	10.8694	1.91396		10.8715	0.8206	-0.58231		10.8715	492.03	484.44
10.9548	4.15585	10.906	0.0014						10.8895	4.40562	10.8895	1.91879		10.8916	0.7829	-0.57619		10.8916	492.012	484.262
10.9748	4.15286	10.926	0.00139						10.9095	4.39062	10.9095	1.92004		10.9116	0.6297	-0.54719		10.9116	491.953	484.143
10.9949	4.15914	10.9461	0.00135						10.9296	4.35727	10.9296	1.91523		10.9317	0.4561	-0.50824		10.9317	492.026	484.043
11.0149	4.14785	10.9661	0.00144						10.9496	4.34952	10.9496	1.91358		10.9517	0.3068	-0.46537		10.9517	492.007	483.975
11.035	4.14865	10.9862	0.0014						10.9697	4.33444	10.9697	1.91965		10.9718	0.1984	-0.40998		10.9718	492.028	483.953
11.055	4.15007	11.0062	0.00128						10.9898	4.31999	10.9898	1.91476		10.9918	0.1976	-0.34865		10.9918	492.034	483.943
11.0751	4.15112	11.0263	0.00125						11.0098	4.30234	11.0098	1.91402		11.0119	0.2602	-0.28413		11.0119	492.07	483.899
11.0951	4.14662	11.0464	0.00107						11.0299	4.28514	11.0299	1.91276		11.032	0.2753	-0.21877		11.032	492.134	483.636
11.1152	4.1545	11.0664	0.00093						11.0499	4.26963	11.0499	1.91221		11.052	0.33	-0.15564		11.052	492.214	483.589
11.1352	4.15293	11.0865	0.00082						11.07	4.26827	11.07	1.91672		11.0721	0.3856	-0.09767		11.0721	492.196	483.541
11.1553	4.13767	11.1065	0.0006						11.09	4.24619	11.09	1.91105		11.0921	0.3915	-0.04756		11.0921	492.112	483.229
11.1753	4.13792	11.1266	0.00063						11.1101	4.23833	11.1101	1.91258		11.1122	0.4341	-0.01889		11.1122	492.116	483.134
11.1954	4.13945	11.1466	0.00087						11.1301	4.21826	11.1301	1.91075		11.1322	0.5004	-0.00139		11.1322	491.982	483.195
11.2155	4.14019	11.1667	0.00071						11.1502	4.22121	11.1502	1.91124		11.1523	0.4701	0.02156		11.1523	491.811	483.197
11.2355	4.14683	11.1867	0.00067						11.1702	4.23398	11.1702	1.91237		11.1723	0.5298	0.04149		11.1723	491.814	482.988
11.2556	4.14585	11.2068	0.00063						11.1903	4.25318	11.1903	1.90821		11.1924	0.6037	0.05993		11.1924	491.856	483.166
11.2756	4.14706	11.2268	0.00056						11.2104	4.26271	11.2104	1.91452		11.2125	0.6388	0.07655		11.2125	491.599	483.488
11.2957	4.14379	11.2469	0.00063						11.2304	4.27762	11.2304	1.9129		11.2325	0.6924	0.08996		11.2325	491.566	483.535
11.3157	4.14533	11.2669	0.00066						11.2505	4.29451	11.2505	1.91601		11.2526	0.6902	0.11071		11.2526	491.647	483.569
11.3358	4.14132	11.287	0.0007						11.2705	4.28979	11.2705	1.90489		11.2726	0.6662	0.14219		11.2726	491.648	483.757
11.3558	4.14347	11.3071	0.00083						11.2906	4.29459	11.2906	1.90711		11.2927	0.6053	0.18545		11.2927	491.707	483.779
11.3759	4.13545	11.3271	0.00088						11.3106	4.30813	11.3106	1.91528		11.3127	0.5252	0.23242		11.3127	491.76	483.855
11.3959	4.13723	11.3472	0.00091						11.3307	4.31084	11.3307	1.90863		11.3328	0.5203	0.28485		11.3328	491.635	483.824
11.416	4.14016	11.3672	0.00102						11.3507	4.32168	11.3507	1.90748		11.3528	0.4944	0.33129		11.3528	491.733	483.952
11.436	4.14631	11.3873	0.00103						11.3708	4.31435	11.3708	1.90626		11.3729	0.4199	0.36183		11.3729	491.809	483.738
11.4561	4.13667	11.4073	0.00114						11.3908	4.31187	11.3908	1.90564		11.3929	0.3306	0.36877		11.3929	491.9	483.765
11.4762	4.13437	11.4274	0.00123						11.4109	4.31685	11.4109	1.90781		11.413	0.3102	0.36994		11.413	491.696	483.873
11.4962	4.12939	11.4474	0.00125						11.4309	4.32029	11.4309	1.90406		11.433	0.3089	0.35971		11.433	491.643	483.802
11.5163	4.13956	11.4675	0.00125						11.451	4.32851	11.451	1.90838		11.4531	0.3437	0.33901		11.4531	491.722	483.66
11.5363	4.13788	11.4875	0.00134						11.471	4.3201	11.471	1.90563		11.4732	0.3759	0.31869		11.4732	491.497	483.598
11.5564	4.13001	11.5076	0.00132						11.4911	4.32727	11.4911	1.90559		11.4932	0.2931	0.30929		11.4932	491.453	483.492
11.5764	4.14215	11.5276	0.00135						11.5112	4.32648	11.5112	1.90488		11.5133	0.2169	0.29733		11.5133	491.444	483.521
11.5965	4.13392	11.5477	0.00133						11.5312	4.33195	11.5312	1.90343		11.5333	0.2307	0.28818		11.5333	491.571	483.565
11.6165	4.12909	11.5678	0.00152						11.5513	4.33406	11.5513	1.90453		11.5534	0.2692	0.28458		11.5534	491.503	483.562
11.6366	4.13996	11.5878	0.00169						11.5713	4.3226	11.5713	1.89976		11.5734	0.3387	0.2904		11.5734	491.309	483.493
11.6567	4.13874	11.6079	0.00171						11.5914	4.32367	11.5914	1.89981		11.5935	0.4861	0.29499		11.5935	491.244	483.441
11.6767	4.14256	11.6279	0.0018						11.6114	4.32525	11.6114	1.9025		11.6135	0.5394	0.30207		11.6135	491.29	483.406
11.6968	4.13345	11.648	0.00177						11.6315	4.32496	11.6315	1.90334		11.6336	0.5626	0.29349		11.6336	491.185	483.223
11.7168	4.12792	11.668	0.00179						11.6515	4.32508	11.6515	1.90595		11.6537	0.6511	0.27924		11.6537	491.128	483.057
11.7369	4.12246	11.6881	0.00179						11.6716	4.33168	11.6716	1.9006		11.6737	0.7458	0.27248		11.6737	491.088	483.079
11.7569	4.11477	11.7081	0.00174						11.6916	4.32582	11.6916	1.90311		11.6937	0.7308	0.2716		11.6937	491.098	483.074
11.777	4.12127	11.7282	0.0017						11.7117	4.32433	11.7117	1.90154		11.7138	0.7297	0.26681		11.7138	490.847	482.875
11.797	4.14268	11.7483	0.00173						11.7318	4.3142	11.7318	1.90643		11.7339	0.6604	0.27004		11.7339	490.823	482.717
11.8171	4.12897	11.7683	0.00183						11.7518	4.32379	11.7518	1.90247		11.7539	0.6283	0.28156		11.7539	490.79	482.76
11.8371	4.1341	11.7884	0.00182						11.7719	4.32323	11.7719	1.90169		11.774	0.5997	0.30483		11.774	490.753	482.827
11.8572	4.1403	11.8084	0.00187						11.7919	4.31626	11.7919	1.90219		11.794	0.5748	0.33042		11.794	490.867	483.002
11.8773	4.13629	11.8285	0.00182						11.812	4.31909	11.812	1.90828		11.8141	0.5924	0.35152		11.8141	490.871	483.058
11.8973	4.12473	11.8485	0.00186						11.832	4.32113	11.832	1.90217		11.8341	0.5463	0.36766		11.8341	490.852	483.123
11.9174	4.11918	11.8686	0.0019						11.8521	4.32619	11.8521	1.90372		11.8542	0.5541	0.38935		11.8542	490.988	483.102
11.9374	4.12433	11.8886	0.00187						11.8721	4.32294	11.8721	1.90341		11.8742	0.573	0.40409		11.8742	491.051	482.987
11.9575	4.12864	11.9087	0.00178						11.8922	4.31243	11.8922	1.89969		11.8943	0.5506	0.42046		11.8943	491.215	482.95
11.9775	4.13596	11.9287	0.00177						11.9123	4.31638	11.9123	1.8999		11.9144	0.5491	0.42748		11.9144	491.286	482.867
11.9976	4.13324	11.9488	0.00188						11.9323	4.31464	11.9323	1.90293		11.9344	0.5713	0.43169		11.9344	491.436	482.869
12.0176	4.12553	11.9688	0.00173						11.9524	4.31226	11.9524	1.89798		11.9545	0.6244	0.43408		11.9545	491.344	482.726
12.0377	4.12431	11.9889	0.00162						11.9724	4.32	11.9724	1.89663		11.9745	0.6145	0.43554		11.9745	491.331	482.749
12.0577	4.12936	12.009	0.00179						11.9925	4.31108	11.9925	1.8999		11.9946	0.735	0.42699		11.9946	491.65	482.775
12.0778	4.1385	12.029	0.00178						12.0125	4.31002	12.0125	1.90196		12.0146	0.8081	0.4131		12.0146	491.782	482.747
12.0978	4.11865	12.0491	0.0018						12.0326	4.32634	12.0326	1.89882		12.0347	0.9141	0.39343		12.0347	491.846	482.864
12.1179	4.13749	12.0691	0.00171						12.0526	4.32688	12.0526	1.8957		12.0547	0.9138	0.37649		12.0547	492.065	482.885
12.138	4.1373	12.0892	0.00165						12.0727	4.31753	12.0727	1.90336		12.0748	0.8246	0.35461		12.0748	492.19	482.909
12.158	4.11934	12.1092	0.00156						12.0927	4.31707	12.0927	1.90157		12.0948	0.8616	0.31845		12.0948	492.091	482.876
12.1781	4.12376	12.1293	0.00155						12.1128	4.30802	12.1128	1.89643		12.1149	0.8683	0.2734		12.1149	492.056	482.966
12.1981	4.12963	12.1493	0.00147						12.1328	4.31709	12.1328	1.89728		12.1349	0.7878	0.23648		12.1349	492.106	482.869
12.2182	4.12276	12.1694	0.00136						12.1529	4.32246	12.1529	1.90135		12.155	0.7898	0.20907		12.155	492.391	482.605
12.2382	4.13189	12.1895	0.00145						12.173	4.31898	12.173	1.89839		12.1751	0.7637	0.19516		12.1751	492.608	482.322
12.2583	4.12373	12.2095	0.00153						12.193	4.31701	12.193	1.89225		12.1951	0.7383	0.17935		12.1951	492.559	482.39
12.2783	4.11956	12.2296	0.00153						12.2131	4.31505	12.2131	1.89819		12.2152	0.6936	0.1635		12.2152	492.555	482.4
12.2984	4.12749	12.2496	0.00164						12.2331	4.31598	12.2331	1.90075		12.2352	0.7108	0.15572		12.2352	492.53	482.356
12.3185	4.13083	12.2697	0.00158						12.2532	4.31594	12.2532	1.89668		12.2553	0.7235	0.15275		12.2553	492.688	482.299
12.3385	4.12584	12.2897	0.00157						12.2732	4.30682	12.2732	1.89825		12.2753	0.7024	0.1474		12.2753	492.621	482.363
12.3585	4.12407	12.3098	0.00161						12.2933	4.30249	12.2933	1.89837		12.2954	0.6773	0.14449		12.2954	492.714	482.398
12.3786	4.12612	12.3298	0.00145						12.3133	4.31019	12.3133	1.90247		12.3154	0.6339	0.1454		12.3154	492.71	482.492
12.3987	4.12721	12.3499	0.00151						12.3334	4.31431	12.3334	1.89788		12.3355	0.588	0.15822		12.3355	492.797	482.533
12.4187	4.10864	12.3699	0.00135						12.3534	4.30652	12.3534	1.90149		12.3555	0.5485	0.17262		12.3555	493.066	482.604
12.4388	4.11725	12.39	0.00135						12.3735	4.31363	12.3735	1.89889		12.3756	0.5554	0.18893		12.3756	493.126	482.651
12.4588	4.11362	12.4101	0.00145						12.3935	4.30783	12.3935	1.89653		12.3957	0.5822	0.203		12.3957	493.133	482.624
12.4789	4.10794	12.4301	0.00136						12.4136	4.31964	12.4136	1.89407		12.4157	0.5724	0.22253		12.4157	493.161	482.759
12.4989	4.11742	12.4502	0.00136						12.4337	4.31986	12.4337	1.89653		12.4358	0.5526	0.24355		12.4358	493.126	482.774
12.519	4.12673	12.4702	0.00122						12.4537	4.31298	12.4537	1.89332		12.4558	0.5189	0.27128		12.4558	493.112	482.483
12.539	4.1291	12.4903	0.00132						12.4738	4.31297	12.4738	1.89227		12.4759	0.5383	0.30392		12.4759	493.225	482.349
12.5591	4.1163	12.5103	0.00125						12.4938	4.31045	12.4938	1.89715		12.4959	0.5173	0.34247		12.4959	493.342	482.276
12.5792	4.10749	12.5304	0.00139						12.5139	4.30763	12.5139	1.89662		12.516	0.4665	0.38881		12.516	493.238	482.292
12.5992	4.10889	12.5504	0.00159						12.5339	4.31634	12.5339	1.89606		12.536	0.3721	0.43099		12.536	493.195	482.189
12.6193	4.11904	12.5705	0.00152						12.554	4.31025	12.554	1.89389		12.5561	0.3779	0.46782		12.5561	493.122	482.196
12.6393	4.12228	12.5905	0.00152						12.574	4.3026	12.574	1.89237		12.5762	0.3766	0.48837		12.5762	493.138	482.376
12.6594	4.11376	12.6106	0.00155						12.5941	4.31683	12.5941	1.89239		12.5962	0.3484	0.48938		12.5962	493.147	482.314
12.6794	4.12243	12.6306	0.00181						12.6141	4.3089	12.6141	1.89451		12.6163	0.4377	0.46929		12.6163	492.958	482.366
12.6995	4.11455	12.6507	0.0018						12.6342	4.32107	12.6342	1.89494		12.6363	0.5614	0.43685		12.6363	492.925	482.501
12.7195	4.11892	12.6708	0.00167						12.6542	4.31053	12.6542	1.89519		12.6564	0.5625	0.39051		12.6564	492.87	482.705
12.7396	4.11879	12.6908	0.00167						12.6743	4.30764	12.6743	1.89579		12.6764	0.5768	0.33222		12.6764	492.808	482.863
12.7596	4.11254	12.7109	0.0019						12.6944	4.32036	12.6944	1.89478		12.6965	0.5482	0.27365		12.6965	492.692	483.038
12.7797	4.11158	12.7309	0.00186						12.7144	4.31344	12.7144	1.89568		12.7165	0.506	0.21863		12.7165	492.74	483.211
12.7997	4.10763	12.751	0.00179						13.2548	4.31629	13.2548	1.89227		12.7366	0.4166	0.17317		12.7366	492.778	483.374
12.8198	4.12148	12.771	0.00181						13.2748	4.31322	13.2748	1.899		12.7566	0.3408	0.13803		12.7566	492.61	483.432
12.8399	4.11357	12.7911	0.00184						13.2949	4.31023	13.2949	1.89492		12.7767	0.2558	0.1153		12.7767	492.516	483.407
12.8599	4.11866	12.8111	0.00193						13.3149	4.31004	13.3149	1.89458		12.7967	0.1386	0.1075		12.7967	492.593	483.412
12.88	4.11362	12.8312	0.00194						13.335	4.31624	13.335	1.89106		12.8168	0.1017	0.09804		12.8168	492.626	483.455
12.9	4.12478	12.8513	0.00186						13.3551	4.30073	13.3551	1.89244		12.8369	-0.0044	0.06431		12.8369	492.613	483.287
12.9201	4.12173	12.8713	0.00191						13.3751	4.30548	13.3751	1.89189		12.8569	-0.048	0.01067		12.8569	492.499	483.222
12.9401	4.11572	12.8914	0.00186						13.3952	4.30079	13.3952	1.89413		12.877	-0.0524	-0.05842		12.877	492.312	483.373
12.9602	4.11091	12.9114	0.00171						13.4152	4.30752	13.4152	1.89254		12.897	-0.0096	-0.14088		12.897	492.391	483.316
12.9802	4.11719	12.9315	0.00179						13.4353	4.30712	13.4353	1.89456		12.9171	-0.0133	-0.22465		12.9171	492.525	483.096
13.0003	4.11986	12.9515	0.00175						13.4553	4.29807	13.4553	1.89675		12.9371	-0.0361	-0.3042		12.9371	492.583	482.98
13.0203	4.1066	12.9716	0.00156						13.4754	4.31873	13.4754	1.88927		12.9572	0.0066	-0.37382		12.9572	492.642	482.948
13.0404	4.11291	12.9916	0.00151						13.4954	4.30091	13.4954	1.89062		12.9772	0.0634	-0.43765		12.9772	492.709	483.085
13.0604	4.12212	13.0117	0.00141						13.5155	4.31745	13.5155	1.89571		12.9973	0.1921	-0.48934		12.9973	492.427	483.114
13.0805	4.13494	13.0317	0.00134						13.5355	4.31432	13.5355	1.89754		13.0174	0.2729	-0.52702		13.0174	492.471	483.137
13.1006	4.122	13.0518	0.00116						13.5556	4.30579	13.5556	1.8926		13.0374	0.3176	-0.54517		13.0374	492.485	483.25
13.1206	4.11956	13.0718	0.00128						13.5756	4.3183	13.5756	1.89787		13.0575	0.4135	-0.53631		13.0575	492.393	483.06
13.1407	4.11504	13.0919	0.00121						13.5957	4.31134	13.5957	1.89266		13.0775	0.4887	-0.50583		13.0775	492.293	482.989
13.1607	4.09729	13.112	0.00124						13.6158	4.30988	13.6158	1.89222		13.0976	0.5577	-0.47289		13.0976	492.322	483.075
13.1808	4.10985	13.132	0.00129						13.6358	4.29296	13.6358	1.89466		13.1176	0.5725	-0.44437		13.1176	492.346	483.199
13.2008	4.10422	13.1521	0.00153						13.6559	4.29734	13.6559	1.88862		13.1377	0.5745	-0.40896		13.1377	492.47	483.36
13.2209	4.11147	13.1721	0.00144						13.6759	4.30955	13.6759	1.89059		13.1577	0.5938	-0.36937		13.1577	492.371	483.382
13.2409	4.11647	13.1922	0.00138						13.696	4.29217	13.696	1.88944		13.1778	0.5136	-0.33102		13.1778	492.493	483.481
13.261	4.1243	13.2122	0.00142						13.716	4.31328	13.716	1.89257		13.1979	0.5645	-0.29006		13.1979	492.465	483.358
13.281	4.11792	13.2323	0.00146						13.7361	4.30011	13.7361	1.89062		13.2179	0.6298	-0.24717		13.2179	492.407	483.359
13.3011	4.11059	13.2523	0.00162						13.7561	4.30021	13.7561	1.89118		13.2379	0.592	-0.21894		13.2379	492.51	483.466
13.3211	4.11325	13.2724	0.00163						13.7762	4.30106	13.7762	1.89266		13.258	0.5259	-0.21305		13.258	492.512	483.333
13.3412	4.10362	13.2925	0.00164						13.7963	4.31406	13.7963	1.89625		13.2781	0.4037	-0.21735		13.2781	492.511	483.18
13.3613	4.1095	13.3125	0.0016						13.8163	4.30847	13.8163	1.88978		13.2981	0.3484	-0.23776		13.2981	492.615	482.968
13.3813	4.11716	13.3326	0.0018						13.8363	4.29749	13.8363	1.89013		13.3182	0.3533	-0.28247		13.3182	492.702	482.733
13.4014	4.1161	13.3526	0.00165						13.8564	4.3054	13.8564	1.88882		13.3382	0.4383	-0.35968		13.3382	492.803	482.76
13.4214	4.11745	13.3727	0.00199						13.8765	4.30991	13.8765	1.89453		13.3583	0.5212	-0.41978		13.3583	492.697	482.74
13.4415	4.11269	13.3927	0.00187						13.8965	4.30974	13.8965	1.89643		13.3783	0.5533	-0.41736		13.3783	492.599	482.758
13.4615	4.11207	13.4128	0.00197						13.9166	4.3111	13.9166	1.88822		13.3984	0.6233	-0.32641		13.3984	492.597	482.901
13.4816	4.10523	13.4328	0.0021						13.9366	4.30787	13.9366	1.89309		13.4184	0.7325	-0.15914		13.4184	492.626	482.985
13.5016	4.11279	13.4529	0.00207						13.9567	4.30863	13.9567	1.88947		13.4385	0.8259	0.08661		13.4385	492.639	482.908
13.5217	4.11999	13.4729	0.00204						13.9767	4.29971	13.9767	1.88935		13.4586	0.8747	0.39742		13.4586	492.473	482.825
13.5418	4.11251	13.493	0.00211						13.9968	4.30729	13.9968	1.892		13.4786	0.9187	0.76243		13.4786	492.449	482.792
13.5618	4.10107	13.513	0.00197						14.0168	4.31246	14.0168	1.89143		13.4987	0.9367	1.14783		13.4987	492.311	482.777
13.5818	4.11299	13.5331	0.00193						14.0369	4.30717	14.0369	1.89528		13.5187	1.0076	1.50897		13.5187	492.567	482.733
13.6019	4.1185	13.5532	0.00201						14.057	4.30542	14.057	1.88906		13.5388	1.046	1.82024		13.5388	492.58	482.721
13.622	4.10284	13.5732	0.00214						14.077	4.31364	14.077	1.89642		13.5588	1.1008	2.05452		13.5588	492.508	482.607
13.642	4.09688	13.5933	0.00199						14.0971	4.30288	14.0971	1.8919		13.5789	1.0469	2.20829		13.5789	492.654	482.378
13.6621	4.11257	13.6133	0.00199						14.1171	4.30886	14.1171	1.89284		13.5989	0.9389	2.27436		13.5989	492.796	482.323
13.6821	4.12078	13.6334	0.00193						14.1372	4.30706	14.1372	1.89606		13.619	0.8607	2.27089		13.619	492.943	482.292
13.7022	4.12084	13.6534	0.00192						14.1572	4.31504	14.1572	1.8993		13.639	0.8443	2.26822		13.639	493.047	482.354
13.7222	4.09959	13.6735	0.00191						14.1773	4.30345	14.1773	1.89774		13.6591	1.0071	2.29338		13.6591	493.049	482.342
13.7423	4.12551	13.6935	0.0019						14.1973	4.31028	14.1973	1.8922		13.6791	2.0292	2.33261		13.6791	493.069	482.522
13.7623	4.11523	13.7136	0.00198						14.2174	4.29271	14.2174	1.89168		13.6992	2.9387	2.36427		13.6992	492.993	482.541
13.7824	4.12621	13.7337	0.00184						14.2374	4.30935	14.2374	1.89148		13.7193	3.4673	2.39197		13.7193	492.932	482.501
13.8025	4.11801	13.7537	0.00172						14.2575	4.30533	14.2575	1.88992		13.7393	3.7392	2.41866		13.7393	492.997	482.575
13.8225	4.09401	13.7738	0.00167						14.2775	4.31181	14.2775	1.89369		13.7594	3.8205	2.44611		13.7594	492.956	482.589
13.8426	4.10392	13.7938	0.00175						14.2976	4.29749	14.2976	1.88979		13.7794	3.786	2.47604		13.7794	492.773	482.662
13.8626	4.11402	13.8139	0.00174						14.3177	4.30177	14.3177	1.89979		13.7995	3.6812	2.49784		13.7995	492.71	482.623
13.8827	4.10784	13.8339	0.00163						14.3377	4.31453	14.3377	1.8992		13.8195	3.6929	2.51372		13.8195	492.709	482.491
13.9027	4.11	13.854	0.00141						14.3578	4.30004	14.3578	1.89575		13.8396	3.8657	2.52052		13.8396	492.773	482.445
13.9228	4.11519	13.874	0.00149						14.3778	4.30379	14.3778	1.89556		13.8596	4.0478	2.53526		13.8596	492.73	482.562
13.9428	4.11989	13.8941	0.00118						14.3979	4.30821	14.3979	1.89307		13.8797	4.1165	2.56433		13.8797	492.85	482.514
13.9629	4.1079	13.9141	0.00132						14.4179	4.30792	14.4179	1.88895		13.8997	4.1643	2.61543		13.8997	492.809	482.519
13.9829	4.11321	13.9342	0.0015						14.438	4.30773	14.438	1.88608		13.9198	4.291	2.68577		13.9198	492.926	482.902
14.003	4.12234	13.9543	0.00143						14.458	4.30866	14.458	1.89292		13.9399	4.5343	2.77331		13.9399	493.031	482.894
14.023	4.11298	13.9743	0.00151						14.4781	4.32132	14.4781	1.89689		13.9599	4.7331	2.85133		13.9599	493.066	482.909
14.0431	4.11862	13.9944	0.00152						14.4982	4.29948	14.4982	1.89462		13.98	4.9251	2.90988		13.98	493.084	483.137
14.0632	4.11055	14.0144	0.00154						14.5182	4.30986	14.5182	1.8849		14	5.1191	2.94542		14	492.891	483.177
14.0832	4.10178	14.0345	0.00173						14.5383	4.31771	14.5383	1.89501		14.0201	5.3009	2.96941		14.0201	492.887	483.102
14.1033	4.09979	14.0545	0.00158						14.5583	4.3014	14.5583	1.89169		14.0401	5.5392	2.98414		14.0401	492.934	482.92
14.1233	4.11415	14.0746	0.00161						14.5784	4.3099	14.5784	1.89999		14.0602	5.6032	3.00183		14.0602	492.938	482.774
14.1434	4.10878	14.0946	0.00178						14.5984	4.30585	14.5984	1.89328		14.0802	5.6638	3.02016		14.0802	492.947	482.775
14.1634	4.11384	14.1147	0.00167						14.6185	4.30884	14.6185	1.89565		14.1003	5.7432	3.02849		14.1003	492.875	482.927
14.1835	4.12066	14.1348	0.00161						14.6385	4.29605	14.6385	1.89793		14.1204	5.7448	3.02443		14.1204	492.836	482.84
14.2035	4.12385	14.1548	0.0016						14.6586	4.3068	14.6586	1.89094		14.1404	5.7869	3.02115		14.1404	492.924	482.805
14.2236	4.10339	14.1749	0.00153						14.6786	4.30593	14.6786	1.89496		14.1605	5.9122	3.02486		14.1605	492.978	482.88
14.2436	4.11716	14.1949	0.00151						14.6987	4.30122	14.6987	1.89817		14.1805	5.9717	3.02659		14.1805	492.989	482.87
14.2637	4.113	14.215	0.00168						14.7187	4.30574	14.7187	1.89282		14.2006	5.9729	3.02883		14.2006	492.953	482.964
14.2837	4.11002	14.235	0.00182						14.7388	4.31459	14.7388	1.89665		14.2206	5.9475	3.03215		14.2206	492.892	483.009
14.3038	4.1249	14.2551	0.00189						14.7589	4.30447	14.7589	1.89684		14.2407	5.9488	3.03902		14.2407	492.737	482.963
14.3239	4.11849	14.2751	0.00188						14.7789	4.3126	14.7789	1.89496		14.2607	5.8781	3.0453		14.2607	492.682	482.909
14.3439	4.1118	14.2952	0.00194						14.799	4.30069	14.799	1.89008		14.2808	5.8204	3.04793		14.2808	492.732	482.755
14.364	4.10986	14.3152	0.00182						14.819	4.30174	14.819	1.89949		14.3008	5.7656	3.05042		14.3008	492.642	482.75
14.384	4.11206	14.3353	0.00179						14.8391	4.3113	14.8391	1.8932		14.3209	5.7586	3.05342		14.3209	492.633	482.777
14.4041	4.11483	14.3553	0.00195						14.8591	4.29857	14.8591	1.88988		14.3409	5.82	3.05517		14.3409	492.714	483.034
14.4241	4.1118	14.3754	0.00195						14.8792	4.30904	14.8792	1.89258		14.361	5.8836	3.04971		14.361	492.754	483.083
14.4442	4.09788	14.3955	0.00208						14.8992	4.29726	14.8992	1.89261		14.3811	5.8948	3.02044		14.3811	492.807	482.934
14.4642	4.10708	14.4155	0.00204						14.9193	4.30825	14.9193	1.90095		14.4011	5.9236	2.96902		14.4011	492.681	482.996
14.4843	4.11573	14.4356	0.0021						14.9393	4.29424	14.9393	1.89373		14.4212	5.8795	2.89738		14.4212	492.601	483.027
14.5043	4.11237	14.4556	0.00199						14.9594	4.30885	14.9594	1.89861		14.4412	5.9368	2.80736		14.4412	492.647	483.104
14.5244	4.10828	14.4757	0.00205						14.9794	4.3107	14.9794	1.89923		14.4613	6.0129	2.71676		14.4613	492.766	483.197
14.5444	4.11069	14.4957	0.00204						14.9995	4.30443	14.9995	1.89396		14.4813	6.117	2.64662		14.4813	492.955	483.455
14.5645	4.11451	14.5158	0.00194						15.0196	4.31228	15.0196	1.89854		14.5014	6.1279	2.59693		14.5014	492.918	483.479
14.5846	4.12018	14.5358	0.00194						15.0396	4.29912	15.0396	1.88707		14.5214	6.1148	2.58106		14.5214	493.062	483.603
14.6046	4.12032	14.5559	0.00189						15.0597	4.30828	15.0597	1.89134		14.5415	6.0984	2.59144		14.5415	493.063	483.632
14.6247	4.1072	14.5759	0.00185						15.0797	4.31155	15.0797	1.89294		14.5616	6.0974	2.63197		14.5616	492.95	483.511
14.6447	4.09908	14.596	0.00178						15.0998	4.3144	15.0998	1.88989		14.5816	6.1547	2.69936		14.5816	493	483.452
14.6648	4.09889	14.616	0.00174						15.1198	4.30921	15.1198	1.89618		14.6017	6.175	2.78124		14.6017	493.249	483.364
14.6848	4.1013	14.6361	0.00174						15.1399	4.30005	15.1399	1.89726		14.6217	6.1452	2.86441		14.6217	494.529	483.261
14.7049	4.11216	14.6562	0.00159						15.1599	4.30708	15.1599	1.89586		14.6418	6.1646	2.93033		14.6418	495.396	483.255
14.7249	4.10388	14.6762	0.00165						15.18	4.31266	15.18	1.90182		14.6618	6.1765	2.96412		14.6618	495.72	483.209
14.745	4.11173	14.6963	0.00163						15.2	4.30586	15.2	1.89351		14.6819	6.1662	2.96044		14.6819	495.823	483.288
14.7651	4.115	14.7163	0.00164						15.2201	4.30205	15.2201	1.88981		14.7019	6.1212	2.92444		14.7019	495.831	483.217
14.7851	4.09641	14.7364	0.0018						15.2402	4.30902	15.2402	1.8935		14.722	6.1043	2.87955		14.722	495.845	483.07
14.8051	4.10584	14.7564	0.0018						15.2602	4.30721	15.2602	1.89663		14.742	6.0788	2.82877		14.742	495.768	482.96
14.8252	4.11314	14.7765	0.00178						15.2803	4.30399	15.2803	1.89284		14.7621	6.0609	2.77931		14.7621	495.606	483.124
14.8453	4.10809	14.7965	0.00186						15.3003	4.30581	15.3003	1.89449		14.7821	6.0915	2.73191		14.7821	495.796	483.077
14.8653	4.12139	14.8166	0.00192						15.3204	4.31896	15.3204	1.89793		14.8022	6.1102	2.69311		14.8022	495.893	482.984
14.8854	4.11392	14.8367	0.00193						15.3404	4.31197	15.3404	1.89912		14.8223	6.0098	2.68014		14.8223	496.21	482.766
14.9054	4.11597	14.8567	0.00199						15.3605	4.31908	15.3605	1.8945		14.8423	5.9413	2.6984		14.8423	496.492	482.775
14.9255	4.109	14.8768	0.00187						15.3805	4.30067	15.3805	1.89371		14.8624	5.8363	2.74382		14.8624	496.691	483.278
14.9455	4.10504	14.8968	0.002						15.4006	4.30348	15.4006	1.90383		14.8824	5.8535	2.8077		14.8824	496.895	484.113
14.9656	4.11731	14.9169	0.002						15.4207	4.30983	15.4207	1.89469		14.9025	5.8492	2.89211		14.9025	496.998	484.584
14.9856	4.11628	14.9369	0.00183						15.4407	4.30337	15.4407	1.89541		14.9225	5.9081	2.98339		14.9225	497.123	484.897
15.0057	4.1186	14.957	0.0021						15.4608	4.30141	15.4608	1.89536		14.9426	5.9441	3.07137		14.9426	497.167	485.076
15.0258	4.12319	14.977	0.00188						15.4808	4.30674	15.4808	1.89534		14.9626	5.9366	3.14458		14.9626	497.165	485.185
15.0458	4.11248	14.9971	0.00175						15.5009	4.30778	15.5009	1.89453		14.9827	5.8964	3.1995		14.9827	497.214	485.201
15.0659	4.1109	15.0171	0.00193						15.5209	4.31016	15.5209	1.88911		15.0028	5.8835	3.24299		15.0028	497.312	485.332
15.0859	4.11623	15.0372	0.0017						15.541	4.30477	15.541	1.89158		15.0228	5.8735	3.24968		15.0228	497.362	485.132
15.106	4.1087	15.0572	0.00183						15.561	4.30663	15.561	1.89185		15.0429	5.7308	3.23462		15.0429	497.463	484.773
15.126	4.10987	15.0773	0.00193						15.5811	4.30082	15.5811	1.89079		15.0629	5.5796	3.19247		15.0629	497.502	484.403
15.1461	4.11425	15.0974	0.00199						15.6011	4.31829	15.6011	1.89157		15.083	5.4521	3.12127		15.083	497.525	484.451
15.1661	4.10728	15.1174	0.002						15.6212	4.30593	15.6212	1.88974		15.103	5.2985	3.0472		15.103	497.6	484.53
15.1862	4.11026	15.1375	0.00188						15.6412	4.31092	15.6412	1.89738		15.1231	5.2475	2.97449		15.1231	497.713	484.705
15.2062	4.1161	15.1575	0.00182						15.6613	4.30092	15.6613	1.8974		15.1431	5.1423	2.89963		15.1431	497.797	484.834
15.2263	4.1116	15.1776	0.00149						15.6814	4.31132	15.6814	1.89077		15.1632	5.0949	2.83159		15.1632	497.927	484.752
15.2463	4.10199	15.1976	0.00168						15.7014	4.30714	15.7014	1.89451		15.1832	5.0616	2.79154		15.1832	497.95	484.729
15.2664	4.10159	15.2177	0.0015						15.7215	4.31005	15.7215	1.89186		15.2033	5.0328	2.76697		15.2033	497.893	484.717
15.2865	4.10125	15.2377	0.00149						15.7415	4.30133	15.7415	1.89818		15.2233	5.052	2.7659		15.2233	497.843	484.683
15.3065	4.10962	15.2578	0.00162						15.7616	4.31102	15.7616	1.89666		15.2434	5.1181	2.78817		15.2434	497.789	484.768
15.3266	4.11564	15.2779	0.00209						15.7816	4.30791	15.7816	1.89577		15.2635	5.1712	2.82692		15.2635	497.709	484.709
15.3466	4.10301	15.2979	0.00189						15.8017	4.30608	15.8017	1.88924		15.2835	5.2255	2.88162		15.2835	497.651	484.656
15.3667	4.1008	15.318	0.00197						15.8217	4.31611	15.8217	1.89378		15.3036	5.2918	2.93928		15.3036	497.739	484.646
15.3867	4.1008	15.338	0.00203						15.8418	4.30889	15.8418	1.8918		15.3236	5.3247	3.0067		15.3236	497.76	484.545
15.4068	4.11116	15.3581	0.00207						15.8619	4.30576	15.8619	1.89214		15.3437	5.3245	3.06882		15.3437	497.813	484.403
15.4268	4.11159	15.3781	0.00208						15.8819	4.30798	15.8819	1.89451		15.3637	5.3486	3.12051		15.3637	497.959	484.455
15.4469	4.10664	15.3982	0.00204						15.9019	4.31202	15.9019	1.89213		15.3838	5.2984	3.1685		15.3838	498.034	484.615
15.4669	4.1096	15.4182	0.00208						15.922	4.29992	15.922	1.89521		15.4038	5.2659	3.19575		15.4038	498.015	484.882
15.487	4.10475	15.4383	0.00202						15.9421	4.30845	15.9421	1.89461		15.4239	5.2887	3.18683		15.4239	498.112	484.725
15.507	4.10376	15.4583	0.00205						15.9621	4.30893	15.9621	1.89099		15.4439	5.2969	3.15314		15.4439	498.13	484.818
15.5271	4.09498	15.4784	0.00208						15.9822	4.3206	15.9822	1.8955		15.464	5.2649	3.11403		15.464	498.107	484.777
15.5472	4.09282	15.4985	0.00199						16.0022	4.3042	16.0022	1.8976		15.4841	5.3094	3.06035		15.4841	497.971	484.727
15.5672	4.0995	15.5185	0.0022						16.0223	4.30989	16.0223	1.89719		15.5041	5.3443	3.01446		15.5041	497.836	484.983
15.5873	4.11065	15.5386	0.00232						16.0423	4.30749	16.0423	1.8989		15.5242	5.433	2.97696		15.5242	497.793	485.071
15.6073	4.11732	15.5586	0.00223						16.0624	4.30381	16.0624	1.89898		15.5442	5.4269	2.94426		15.5442	497.615	485.091
15.6274	4.11984	15.5787	0.0024						16.0824	4.30722	16.0824	1.89368		15.5643	5.4719	2.92916		15.5643	497.574	485.02
15.6474	4.1185	15.5987	0.00203						16.1025	4.31642	16.1025	1.89513		15.5843	5.5441	2.92349		15.5843	497.616	485.039
15.6675	4.11763	15.6188	0.00219						16.1226	4.30539	16.1226	1.8986		15.6044	5.6515	2.91983		15.6044	497.494	485.152
15.6875	4.10931	15.6388	0.00211						16.1426	4.31553	16.1426	1.89536		15.6244	5.8153	2.90456		15.6244	497.411	485.257
15.7076	4.10872	15.6589	0.00184						16.1627	4.30792	16.1627	1.89542		15.6445	5.8762	2.87652		15.6445	497.507	485.217
15.7277	4.09646	15.6789	0.00217						16.1827	4.31821	16.1827	1.89698		15.6646	5.9156	2.83759		15.6646	497.658	485.359
15.7477	4.11204	15.699	0.00245						16.2028	4.31229	16.2028	1.89761		15.6846	5.9928	2.77681		15.6846	497.805	485.537
15.7677	4.11538	15.719	0.00249						16.2228	4.30734	16.2228	1.89655		15.7047	6.0001	2.70622		15.7047	497.823	485.616
15.7878	4.10131	15.7391	0.00236						16.2429	4.30943	16.2429	1.89612		15.7247	5.9513	2.63708		15.7247	497.806	485.632
15.8079	4.11249	15.7592	0.00229						16.2629	4.31965	16.2629	1.88856		15.7448	5.964	2.59032		15.7448	497.766	485.681
15.8279	4.10082	15.7792	0.00207						16.283	4.31475	16.283	1.89075		15.7648	5.9735	2.56456		15.7648	497.777	485.639
15.848	4.11135	15.7993	0.00216						16.303	4.31055	16.303	1.89346		15.7849	6.0009	2.56957		15.7849	497.792	485.675
15.868	4.11905	15.8193	0.0023						16.3231	4.30542	16.3231	1.89838		15.8049	5.9045	2.6032		15.8049	497.646	485.611
15.8881	4.11909	15.8394	0.00224						16.3432	4.31255	16.3432	1.89733		15.825	5.9196	2.6697		15.825	497.504	485.503
15.9081	4.10483	15.8594	0.00218						16.3632	4.29803	16.3632	1.90063		15.845	5.9585	2.76077		15.845	497.476	485.415
15.9282	4.09924	15.8795	0.00217						16.3833	4.31336	16.3833	1.89171		15.8651	5.9727	2.84889		15.8651	497.481	485.319
15.9482	4.10615	15.8995	0.00219						16.4033	4.30112	16.4033	1.89838		15.8851	5.9394	2.93315		15.8851	497.572	485.088
15.9683	4.10634	15.9196	0.00224						16.4234	4.30948	16.4234	1.89886		15.9052	5.8551	3.00777		15.9052	497.523	485.102
15.9884	4.10224	15.9397	0.00227						16.4434	4.30771	16.4434	1.89493		15.9253	5.8551	3.07366		15.9253	497.528	484.931
16.0084	4.1015	15.9597	0.00242						16.4635	4.31684	16.4635	1.89951		15.9453	5.8395	3.13855		15.9453	497.603	484.856
16.0285	4.11337	15.9798	0.00236						16.4835	4.30832	16.4835	1.89815		15.9654	5.8321	3.19333		15.9654	497.723	484.987
16.0485	4.10411	15.9998	0.00235						16.5036	4.30298	16.5036	1.89704		15.9854	5.7538	3.24756		15.9854	497.88	485.132
16.0686	4.1171	16.0199	0.00221						16.5236	4.31496	16.5236	1.89289		16.0055	5.6532	3.29474		16.0055	498.029	485.172
16.0886	4.1053	16.0399	0.00232						16.5437	4.30833	16.5437	1.89693		16.0255	5.6133	3.33574		16.0255	498.136	485.159
16.1087	4.11189	16.06	0.0024						16.5637	4.30761	16.5637	1.89549		16.0456	5.5901	3.36974		16.0456	498.434	485.055
16.1287	4.1119	16.08	0.00248						16.5838	4.30434	16.5838	1.90074		16.0656	5.554	3.39206		16.0656	498.451	485.08
16.1488	4.11067	16.1001	0.0025						16.6039	4.31369	16.6039	1.89809		16.0857	5.539	3.41195		16.0857	498.415	485.212
16.1688	4.10574	16.1201	0.00251						16.6239	4.30641	16.6239	1.89836		16.1058	5.4405	3.43087		16.1058	498.321	485.452
16.1889	4.11425	16.1402	0.00245						16.644	4.31212	16.644	1.90032		16.1258	5.477	--		16.1258	498.309	485.333
16.209	4.11063	16.1603	0.00242						16.664	4.29239	16.664	1.90109		16.1459	5.4577	--		16.1459	498.316	485.031
16.229	4.11796	16.1803	0.00243						16.6841	4.31263	16.6841	1.89491		16.1659	5.5392	3.4297		16.1659	498.365	485.169
16.2491	4.10479	16.2004	0.00237						16.7041	4.31786	16.7041	1.89511		16.186	5.4979	3.40018		16.186	498.402	485.431
16.2691	4.1177	16.2204	0.0023						16.7242	4.31135	16.7242	1.89288		16.206	5.503	3.34931		16.206	498.422	485.346
16.2892	4.10434	16.2405	0.00234						16.7442	4.32449	16.7442	1.89794		16.2261	5.5266	3.28172		16.2261	498.401	485.409
16.3092	4.10055	16.2605	0.00226						16.7643	4.30807	16.7643	1.89318		16.2461	5.5059	3.17732		16.2461	498.141	485.164
16.3293	4.1052	16.2806	0.00242						16.7843	4.31246	16.7843	1.89708		16.2662	5.4417	--		16.2662	497.971	485.087
16.3493	4.11088	16.3006	0.00248						16.8044	4.3198	16.8044	1.90066		16.2862	5.4544	--		16.2862	497.7	485.137
16.3694	4.09885	16.3207	0.00259						16.8244	4.30435	16.8244	1.89536		16.3063	5.386	--		16.3063	497.486	485.059
16.3894	4.10444	16.3407	0.00251						16.8445	4.31487	16.8445	1.89679		16.3263	5.3536	--		16.3263	497.482	485.051
16.4095	4.10174	16.3608	0.00259						16.8646	4.32737	16.8646	1.89832		16.3464	5.2455	--		16.3464	497.669	485.106
16.4295	4.10336	16.3808	0.00259						16.8846	4.29959	16.8846	1.89547		16.3665	5.1196	--		16.3665	497.854	485.272
16.4496	4.1085	16.4009	0.00257						16.9047	4.32214	16.9047	1.89175		16.3865	4.9919	3.06172		16.3865	497.79	485.424
16.4697	4.11571	16.421	0.00254						16.9247	4.31217	16.9247	1.89492		16.4066	5.0737	--		16.4066	497.769	485.576
16.4897	4.11499	16.441	0.00249						16.9448	4.30768	16.9448	1.8994		16.4266	5.0479	2.94474		16.4266	497.756	485.565
16.5098	4.10776	16.4611	0.00255						16.9648	4.31938	16.9648	1.90402		16.4467	5.0703	2.83583		16.4467	497.778	485.503
16.5298	4.09853	16.4811	0.00262						16.9849	4.30232	16.9849	1.8934		16.4667	5.1461	2.73353		16.4667	497.788	485.782
16.5499	4.09678	16.5012	0.00277						17.0049	4.31134	17.0049	1.89248		16.4868	5.205	2.6467		16.4868	497.76	485.756
16.5699	4.11187	16.5212	0.00274						17.025	4.31414	17.025	1.90039		16.5068	5.1531	--		16.5068	497.748	485.891
16.59	4.11436	16.5413	0.00269						17.045	4.31007	17.045	1.89839		16.5269	5.084	--		16.5269	497.771	485.743
16.61	4.11416	16.5613	0.00271						17.0651	4.32036	17.0651	1.89565		16.5469	5.0426	--		16.5469	497.973	485.706
16.6301	4.10796	16.5814	0.00275						17.0851	4.31119	17.0851	1.89459		16.567	4.989	--		16.567	498.014	485.76
16.6501	4.11177	16.6014	0.00284						17.1052	4.30834	17.1052	1.90096		16.5871	5.0314	--		16.5871	498.003	485.891
16.6702	4.11132	16.6215	0.00291						17.1253	4.31925	17.1253	1.89617		16.6071	5.0623	--		16.6071	498.023	485.85
16.6902	4.10992	16.6416	0.00297						17.1453	4.32105	17.1453	1.89364		16.6272	5.0545	--		16.6272	498.147	485.961
16.7103	4.10429	16.6616	0.00298						17.1654	4.32006	17.1654	1.89657		16.6472	5.0591	--		16.6472	498.207	486.007
16.7304	4.10496	16.6817	0.00285						17.1854	4.32566	17.1854	1.89231		16.6673	4.9441	--		16.6673	498.245	485.967
16.7504	4.11554	16.7017	0.00269						17.2055	4.31208	17.2055	1.8941		16.6873	4.8541	--		16.6873	498.264	486.098
16.7705	4.10084	16.7218	0.0028						17.2255	4.30259	17.2255	1.89421		16.7074	4.8094	--		16.7074	498.224	486.156
16.7905	4.10012	16.7418	0.00281						17.2456	4.31207	17.2456	1.90006		16.7274	4.7799	--		16.7274	498.145	486.368
16.8106	4.11422	16.7619	0.00275						17.2656	4.31699	17.2656	1.90554		16.7475	4.8107	--		16.7475	498.097	486.529
16.8306	4.11354	16.7819	0.00278						17.2857	4.31735	17.2857	1.89917		16.7675	4.7629	--		16.7675	498.012	486.546
16.8507	4.10677	16.802	0.00283						17.3057	4.31164	17.3057	1.89787		16.7876	4.7327	--		16.7876	498.024	486.539
16.8707	4.11023	16.8221	0.00266						17.3258	4.3109	17.3258	1.89824		16.8076	4.6526	--		16.8076	497.922	486.446
16.8908	4.11206	16.8421	0.00262						17.3459	4.30887	17.3459	1.89512		16.8277	4.7275	--		16.8277	497.924	486.303
16.9108	4.09864	16.8622	0.00268						17.3659	4.30109	17.3659	1.89835		16.8478	4.8149	--		16.8478	497.829	486.397
16.9309	4.09974	16.8822	0.00258						17.386	4.31693	17.386	1.90095		16.8678	4.914	--		16.8678	497.89	486.635
16.9509	4.1065	16.9023	0.00275						17.406	4.32386	17.406	1.90174		16.8879	4.9724	--		16.8879	497.908	486.543
16.971	4.11227	16.9223	0.00283						17.4261	4.31683	17.4261	1.89372		16.9079	5.0752	--		16.9079	497.925	486.671
16.9911	4.09998	16.9424	0.00264						17.4461	4.31117	17.4461	1.89179		16.928	5.1582	--		16.928	497.906	486.83
17.0111	4.09957	16.9624	0.00277						17.4662	4.30665	17.4662	1.90348		16.948	5.0721	--		16.948	497.91	486.929
17.0312	4.12108	16.9825	0.00317						17.4862	4.31132	17.4862	1.89511		16.9681	5.0517	--		16.9681	497.966	486.967
17.0512	4.11027	17.0025	0.00299						17.5063	4.30733	17.5063	1.89297		16.9881	5.0039	--		16.9881	498.009	487.06
17.0713	4.11346	17.0226	0.00284						17.5264	4.31865	17.5264	1.89687		17.0082	5.0308	--		17.0082	497.981	487.087
17.0913	4.11693	17.0426	0.00281						17.5464	4.31516	17.5464	1.89724		17.0282	4.98	--		17.0282	497.819	487.109
17.1114	4.11212	17.0627	0.0029						17.5665	4.30882	17.5665	1.90233		17.0483	4.9915	--		17.0483	497.89	487.414
17.1314	4.11633	17.0828	0.00296						17.5865	4.3112	17.5865	1.89725		17.0684	4.9562	--		17.0684	498.027	487.446
17.1515	4.11021	17.1028	0.0029						17.6066	4.31312	17.6066	1.89522		17.0884	4.9395	2.58954		17.0884	497.832	487.416
17.1715	4.12221	17.1229	0.00282						17.6266	4.31405	17.6266	1.89567		17.1085	4.8429	--		17.1085	497.711	487.297
17.1916	4.11004	17.1429	0.00288						17.6467	4.31708	17.6467	1.89263		17.1285	4.7359	2.56306		17.1285	497.732	487.457
17.2117	4.11982	17.163	0.00278						17.6667	4.32865	17.6667	1.89285		17.1486	4.7794	2.56593		17.1486	497.699	487.302
17.2317	4.12282	17.183	0.00292						17.6868	4.31336	17.6868	1.89576		17.1686	4.8252	2.59897		17.1686	497.682	487.08
17.2518	4.11065	17.2031	0.00302						17.7068	4.31818	17.7068	1.89361		17.1887	4.91	2.64384		17.1887	497.481	486.988
17.2718	4.10287	17.2231	0.00286						17.7269	4.31063	17.7269	1.89885		17.2087	4.9921	2.68833		17.2087	497.389	486.96
17.2919	4.1035	17.2432	0.00275						17.7469	4.31926	17.7469	1.89411		17.2288	5.1135	2.73591		17.2288	497.435	486.909
17.3119	4.09729	17.2632	0.00289						17.767	4.31952	17.767	1.89161		17.2489	5.0895	2.77786		17.2489	497.44	487.053
17.332	4.10828	17.2833	0.00303						17.7871	4.31712	17.7871	1.90222		17.2689	5.0355	2.78441		17.2689	497.264	487.105
17.352	4.10326	17.3034	0.00281						17.8071	4.32104	17.8071	1.90212		17.289	5.0338	2.78496		17.289	497.385	487.092
17.3721	4.10562	17.3234	0.00271						17.8272	4.32018	17.8272	1.89786		17.309	5.0574	2.78178		17.309	497.373	487.039
17.3922	4.10275	17.3435	0.00272						17.8472	4.32955	17.8472	1.8961		17.3291	5.0629	2.7818		17.3291	497.36	486.898
17.4122	4.10675	17.3635	0.00269						17.8673	4.31859	17.8673	1.89838		17.3491	5.0304	2.78549		17.3491	497.356	487.01
17.4323	4.11909	17.3836	0.00302						17.8873	4.31114	17.8873	1.89863		17.3692	5.0304	2.80604		17.3692	497.404	487.002
17.4523	4.10255	17.4036	0.00303						17.9074	4.30928	17.9074	1.89145		17.3892	5.0613	2.8436		17.3892	497.602	486.906
17.4724	4.10137	17.4237	0.0029						17.9274	4.3114	17.9274	1.88908		17.4093	5.0916	--		17.4093	497.697	486.872
17.4924	4.11215	17.4437	0.00279						17.9475	4.31578	17.9475	1.89539		17.4293	5.0264	2.89216		17.4293	497.669	486.73
17.5125	4.1007	17.4638	0.00282						17.9675	4.31923	17.9675	1.89811		17.4494	4.9152	2.95518		17.4494	497.583	486.739
17.5325	4.09774	17.4839	0.00306						17.9876	4.30336	17.9876	1.90154		17.4694	4.8755	3.03406		17.4694	497.445	486.705
17.5526	4.10701	17.5039	0.0029						18.0077	4.31705	18.0077	1.90023		17.4895	4.7616	3.10482		17.4895	497.573	486.746
17.5726	4.10454	17.524	0.00279						18.093	4.3219	18.093	1.89717		17.5096	4.7798	3.17026		17.5096	497.436	486.899
17.5927	4.10413	17.544	0.00276						18.1131	4.32355	18.1131	1.90045		17.5296	4.8605	3.22819		17.5296	497.361	486.796
17.6127	4.11532	17.5641	0.00283						18.1331	4.31859	18.1331	1.89852		17.5497	4.8709	3.26467		17.5497	497.416	486.554
17.6328	4.10842	17.5841	0.00288						18.1532	4.31067	18.1532	1.89497		17.5697	4.8587	3.26839		17.5697	497.425	486.514
17.6529	4.11356	17.6042	0.00281						18.1732	4.31741	18.1732	1.9021		17.5898	4.7713	3.24818		17.5898	497.366	486.394
17.6729	4.11434	17.6242	0.00273						18.1933	4.32329	18.1933	1.89907		17.6098	4.7048	3.19418		17.6098	497.273	486.471
17.693	4.1011	17.6443	0.00292						18.2133	4.32917	18.2133	1.89831		17.6299	4.7283	3.11314		17.6299	497.134	486.763
17.713	4.10139	17.6643	0.00297						18.2334	4.31784	18.2334	1.89904		17.6499	4.7358	3.01188		17.6499	497.038	486.902
17.7331	4.11518	17.6844	0.00296						18.2535	4.31849	18.2535	1.89807		17.67	4.7865	2.89302		17.67	496.93	486.705
17.7531	4.10713	17.7045	0.00284						18.2735	4.31328	18.2735	1.89844		17.69	4.8676	2.75602		17.69	496.825	486.929
17.7732	4.11236	17.7245	0.00288						18.2936	4.32182	18.2936	1.89769		17.7101	4.9328	2.62437		17.7101	496.604	486.97
17.7932	4.1136	17.7446	0.00285						18.3136	4.3241	18.3136	1.90139		17.7302	5.0316	2.49264		17.7302	496.61	486.898
17.8133	4.10468	17.7646	0.00276						18.3337	4.32621	18.3337	1.89793		17.7502	5.1526	2.3563		17.7502	496.616	486.839
17.8333	4.10224	17.7847	0.00266						18.3537	4.31332	18.3537	1.89207		17.7703	5.3334	2.21768		17.7703	496.756	486.821
17.8534	4.10682	17.8047	0.00273						18.3738	4.31655	18.3738	1.90458		17.7903	5.3682	2.08727		17.7903	496.665	486.893
17.8734	4.107	17.8248	0.0027						18.3938	4.32935	18.3938	1.89874		17.8104	5.3676	1.96161		17.8104	496.438	487.015
17.8935	4.1125	17.8448	0.00273						18.4139	4.33084	18.4139	1.90334		17.8304	5.3925	1.84095		17.8304	496.125	486.967
17.9136	4.09703	17.8649	0.00279						18.4339	4.3231	18.4339	1.90045		17.8505	5.3392	1.72478		17.8505	496.165	486.915
17.9336	4.10979	17.8849	0.0028						18.454	4.33895	18.454	1.89776		17.8705	5.2946	1.61071		17.8705	496.096	486.904
17.9537	4.09601	17.905	0.00291						18.4741	4.32026	18.4741	1.89469		17.8906	5.3292	1.48529		17.8906	495.899	486.839
17.9737	4.10776	17.925	0.00306						18.4941	4.31389	18.4941	1.89854		17.9107	5.2789	1.36735		17.9107	495.422	486.759
17.9938	4.10978	17.9451	0.00312						18.5142	4.32716	18.5142	1.89936		17.9307	5.122	1.25862		17.9307	495.132	486.611
18.0138	4.11411	17.9652	0.0032						18.5342	4.30637	18.5342	1.89839		17.9508	4.9718	1.14463		17.9508	495	486.649
18.0339	4.11351	17.9852	0.00323						18.5543	4.32779	18.5543	1.89957		17.9708	4.8911	1.04297		17.9708	494.831	486.849
18.0539	4.10742	18.0053	0.0031						18.5743	4.31818	18.5743	1.90157		17.9909	4.9098	0.9511		17.9909	494.471	486.542
18.074	4.09889	18.0253	0.00307						18.5944	4.32561	18.5944	1.89457		18.0109	4.9012	0.86444		18.0109	494.2	486.351
18.094	4.1047	18.0454	0.00296						18.6144	4.31776	18.6144	1.90111		18.031	4.839	0.78198		18.031	494.183	486.369
18.1141	4.10387	18.0654	0.00299						18.6345	4.32091	18.6345	1.89577		18.051	4.6415	0.71427		18.051	494.324	486.118
18.1342	4.11034	18.0855	0.00315						18.6546	4.32398	18.6546	1.90333		18.0711	4.5002	0.65618		18.0711	494.404	486.155
18.1542	4.11257	18.1055	0.0032						18.6746	4.31882	18.6746	1.90219		18.0911	4.5094	0.61256		18.0911	494.611	486.387
18.1743	4.10754	18.1256	0.00308						18.6947	4.32693	18.6947	1.89777		18.1112	4.5367	0.5777		18.1112	494.602	486.271
18.1943	4.11397	18.1456	0.00321						18.7147	4.31762	18.7147	1.8951		18.1313	4.6111	0.55829		18.1313	494.678	486.034
18.2144	4.11513	18.1657	0.00305						18.7348	4.32004	18.7348	1.89588		18.1513	4.5699	0.56372		18.1513	494.76	486.077
18.2344	4.11004	18.1857	0.00303						18.7548	4.32377	18.7548	1.89795		18.1714	4.5393	0.58691		18.1714	494.861	486.157
18.2545	4.1166	18.2058	0.0029						18.7749	4.31495	18.7749	1.89764		18.1914	4.5555	0.64264		18.1914	494.943	486.348
18.2745	4.10966	18.2259	0.00289						18.7949	4.32857	18.7949	1.89843		18.2115	4.532	0.7044		18.2115	495.307	486.194
18.2946	4.11013	18.2459	0.00279						18.815	4.31851	18.815	1.89673		18.2315	4.5234	0.76687		18.2315	495.443	486.086
18.3146	4.10789	18.266	0.00274						18.835	4.31997	18.835	1.90156		18.2516	4.4017	0.82843		18.2516	495.54	486.235
18.3347	4.10702	18.286	0.02071						18.8551	4.32891	18.8551	1.90147		18.2716	4.2438	0.85654		18.2716	495.503	486.368
18.3547	4.11083	18.8918	2.04743						18.8752	4.32572	18.8752	1.89856		18.2917	4.0467	0.86988		18.2917	495.322	486.206
18.3748	4.10606	18.9118	2.0479						18.8952	4.3211	18.8952	1.89634		18.3117	3.8213	0.85708		18.3117	495.23	486.225
18.3949	4.09058	18.9319	2.04789						18.9153	4.31241	18.9153	1.89931		18.3318	3.4769	0.82896		18.3318	494.946	486.311
18.4149	4.10535	18.9519	2.05994						18.9353	4.32299	18.9353	1.89793		18.3518	3.2126	0.78556		18.3518	494.736	486.429
18.435	4.10578	18.972	2.06449						18.9554	4.32089	18.9554	1.89515		18.3719	3.007	0.72919		18.3719	494.537	486.471
18.455	4.09902	18.992	2.06473						18.9754	4.31913	18.9754	1.89777		18.392	2.8694	0.66194		18.392	494.175	486.862
18.4751	4.09834	19.0121	2.07408						18.9955	4.32405	18.9955	1.89789		18.412	2.7685	0.599		18.412	493.687	486.956
18.4951	4.10752	19.0321	2.07399						19.0155	4.3261	19.0155	1.90052		18.4321	2.6177	0.55435		18.4321	493.171	486.923
18.5152	4.10259	19.0522	2.0828						19.0356	4.32757	19.0356	1.90238		18.4521	2.4605	0.52561		18.4521	492.881	486.953
18.5352	4.10882	19.0723	2.08407						19.0556	4.33292	19.0556	1.899		18.4722	2.2845	0.51673		18.4722	492.727	486.868
18.5553	4.10308	19.0923	2.09182						19.0757	4.32622	19.0757	1.90148		18.4922	2.1225	0.51981		18.4922	492.401	486.891
18.5753	4.11341	19.1124	2.09488						19.0957	4.33145	19.0957	1.8975		18.5123	1.9118	0.53558		18.5123	492.259	486.953
18.5954	4.10717	19.1324	2.08856						19.1158	4.32135	19.1158	1.89414		18.5323	1.6966	0.54756		18.5323	492.238	486.808
18.6155	4.11469	19.1525	2.09779						19.1359	4.32712	19.1359	1.90352		18.5524	1.5475	0.55019		18.5524	492.382	486.762
18.6355	4.11547	19.1725	2.09581						19.1559	4.32652	19.1559	1.89898		18.5724	1.345	0.55978		18.5724	492.342	486.671
18.6556	4.11786	19.1926	2.09857						19.176	4.32048	19.176	1.89717		18.5925	1.1622	0.56468		18.5925	492.236	486.566
18.6756	4.10748	19.2126	2.09334						19.196	4.32606	19.196	1.89734		18.6126	1.1147	0.56058		18.6126	492.112	486.3
18.6957	4.11917	19.2327	2.09845						19.2161	4.31992	19.2161	1.89889		18.6326	0.9839	0.54638		18.6326	492.208	486.139
18.7157	4.10415	19.2527	2.0958						19.2361	4.32331	19.2361	1.90173		18.6527	0.7989	0.51691		18.6527	492.289	486.277
18.7358	4.10825	19.2728	2.0961						19.2562	4.32549	19.2562	1.90224		18.6727	0.6714	0.4784		18.6727	492.082	486.108
18.7558	4.10456	19.2929	2.09482						19.2762	4.32509	19.2762	1.8992		18.6928	0.565	0.43813		18.6928	492	486.063
18.7759	4.10747	19.3129	2.0915						19.2963	4.31918	19.2963	1.90331		18.7128	0.444	0.40719		18.7128	491.929	486.099
18.7959	4.11732	19.333	2.10219						19.3163	4.33682	19.3163	1.89982		18.7329	0.309	0.38014		18.7329	491.948	486.122
18.816	4.09775	19.353	2.09086						19.3364	4.31247	19.3364	1.89555		18.7529	0.3508	0.3683		18.7529	491.852	486.118
18.8361	4.10644	19.3731	2.09059						19.3565	4.31997	19.3565	1.8981		18.773	0.3788	0.37288		18.773	491.795	486.232
18.8561	4.10928	19.3931	2.09192						19.3765	4.32703	19.3765	1.90202		18.7931	0.3933	0.37726		18.7931	491.851	486.23
18.8762	4.1046	19.4132	2.09136						19.3966	4.31879	19.3966	1.89925		18.8131	0.3796	0.37625		18.8131	491.94	486.077
18.8962	4.10038	19.4332	2.08581						19.4166	4.31662	19.4166	1.89538		18.8332	0.3186	0.37314		18.8332	491.951	485.97
18.9163	4.098	19.4533	2.0904						19.4367	4.3236	19.4367	1.89855		18.8532	0.1664	0.36507		18.8532	491.987	486.051
18.9363	4.10114	19.4733	2.09074						19.4567	4.32363	19.4567	1.89444		18.8733	0.0628	0.33342		18.8733	492.039	486.009
18.9564	4.09677	19.4934	2.084						19.4768	4.32441	19.4768	1.89784		18.8933	0.0451	0.28437		18.8933	492.074	486.028
18.9764	4.11702	19.5134	2.08361						19.4968	4.31585	19.4968	1.89754		18.9134	-0.0195	0.21613		18.9134	491.981	486.202
18.9965	4.11975	19.5335	2.0742						19.5169	4.32602	19.5169	1.9017		18.9334	-0.1018	0.12952		18.9334	491.882	486.305
19.0165	4.10529	19.5536	2.07918						19.537	4.32786	19.537	1.90205		18.9535	-0.1119	0.03331		18.9535	491.711	486.511
19.0366	4.11192	19.5736	2.08379						19.557	4.31654	19.557	1.89853		18.9735	-0.1764	-0.05355		18.9735	491.561	486.514
19.0567	4.09973	19.5937	2.08551						19.5771	4.31851	19.5771	1.89666		18.9936	-0.1479	-0.12587		18.9936	491.574	486.62
19.0767	4.10158	19.6137	2.09382						19.5971	4.31859	19.5971	1.90045		19.0136	-0.1763	-0.18661		19.0136	491.569	486.775
19.0968	4.11162	19.6338	2.08089						19.6172	4.32649	19.6172	1.89422		19.0337	-0.2411	-0.20359		19.0337	491.377	486.701
19.1168	4.10741	19.6538	2.07539						19.6372	4.32627	19.6372	1.90027		19.0538	-0.2968	-0.18733		19.0538	491.134	486.486
19.1369	4.10159	19.6739	2.08127						19.6573	4.32915	19.6573	1.89573		19.0738	-0.3656	-0.15374		19.0738	491.02	486.369
19.1569	4.10314	19.6939	2.08098						19.6773	4.31862	19.6773	1.90166		19.0939	-0.4184	-0.10113		19.0939	490.868	486.177
19.177	4.10658	19.714	2.0767						19.6974	4.33026	19.6974	1.89882		19.1139	-0.344	-0.03533		19.1139	490.589	485.856
19.197	4.1027	19.734	2.08669						19.7174	4.31048	19.7174	1.89645		19.134	-0.2819	0.02914		19.134	490.276	485.744
19.2171	4.1018	19.7541	2.07472						19.7375	4.30307	19.7375	1.90111		19.154	-0.2632	0.07716		19.154	489.982	485.637
19.2371	4.09971	19.7741	2.08377						19.7575	4.33811	19.7575	1.89271		19.1741	-0.2273	0.10966		19.1741	489.867	485.334
19.2572	4.10009	19.7942	2.07976						19.7776	4.33666	19.7776	1.89947		19.1941	-0.1437	0.12703		19.1941	489.745	485.288
19.2772	4.10318	19.8143	2.07676						19.7977	4.32387	19.7977	1.89444		19.2142	-0.0834	0.12943		19.2142	489.799	485.225
19.2973	4.10034	19.8343	2.07823						19.8177	4.3197	19.8177	1.89587		19.2342	-0.0787	0.12505		19.2342	489.738	485.282
19.3174	4.10431	19.8544	2.07757						19.8378	4.32523	19.8378	1.90006		19.2543	-0.1106	0.11053		19.2543	489.859	485.095
19.3374	4.10592	19.8744	2.07254						19.8578	4.33647	19.8578	1.89821		19.2743	-0.1087	0.08544		19.2743	489.94	484.939
19.3575	4.09881	19.8945	2.07096						19.8779	4.32063	19.8779	1.89954		19.2944	-0.0432	0.06717		19.2944	489.742	484.676
19.3775	4.09784	19.9145	2.07725						19.8979	4.31815	19.8979	1.89578		19.3145	0.0828	0.08471		19.3145	489.784	484.506
19.3976	4.10136	19.9346	2.07476						19.918	4.32787	19.918	1.89736		19.3345	0.1487	0.12127		19.3345	489.915	484.277
19.4176	4.11261	19.9546	2.06682						19.938	4.33065	19.938	1.8999		19.3546	0.2087	0.15619		19.3546	489.859	484.196
19.4377	4.09556	19.9747	2.07151						19.9581	4.32294	19.9581	1.8942		19.3746	0.2699	0.18808		19.3746	489.867	484.115
19.4577	4.09575	19.9947	2.07241						19.9781	4.324	19.9781	1.89577		19.3947	0.3074	0.20665		19.3947	489.756	483.968
19.4778	4.10411	20.0148	2.07121						19.9982	4.31836	19.9982	1.89882		19.4147	0.3216	0.20096		19.4147	489.66	483.895
19.4978	4.09604	20.0348	2.07441						20.0183	4.32406	20.0183	1.89555		19.4348	0.2839	0.17422		19.4348	489.58	483.798
19.5179	4.10725	20.0549	2.07148						20.0383	4.32682	20.0383	1.89936		19.4548	0.1034	0.133		19.4548	489.53	483.7
19.5379	4.10311	20.075	2.07123						20.0584	4.32905	20.0584	1.90012		19.4749	-0.0914	0.10039		19.4749	489.54	483.597
19.558	4.10751	20.095	2.06705						20.0784	4.31818	20.0784	1.89786		19.4949	-0.2525	0.06553		19.4949	489.55	483.557
19.5781	4.09683	20.1151	2.06408						20.0985	4.32967	20.0985	1.89352		19.515	-0.3845	0.02581		19.515	489.559	483.402
19.5981	4.10549	20.1351	2.06255						20.1185	4.31916	20.1185	1.8997		19.5351	-0.5062	-0.0205		19.5351	489.57	483.333
19.6182	4.09982	20.1552	2.06696						20.1386	4.32632	20.1386	1.89872		19.5551	-0.5726	-0.06254		19.5551	489.805	483.29
19.6382	4.10015	20.1752	2.06617						20.1586	4.33378	20.1586	1.9009		19.5752	-0.6705	-0.08339		19.5752	489.989	483.269
19.6583	4.09995	20.1953	2.06096						20.1787	4.32144	20.1787	1.89978		19.5952	-0.7991	-0.07492		19.5952	489.916	483.245
19.6783	4.09919	20.2153	2.06134						20.1988	4.32553	20.1988	1.89343		19.6153	-0.818	-0.05677		19.6153	489.687	483.16
19.6984	4.10274	20.2354	2.0634						20.2188	4.32729	20.2188	1.90177		19.6353	-0.8606	-0.0413		19.6353	489.682	483.133
19.7184	4.0981	20.2554	2.06487						20.2389	4.32233	20.2389	1.89624		19.6554	-0.8592	-0.02873		19.6554	489.61	483.097
19.7385	4.09989	20.2755	2.06619						20.2589	4.33159	20.2589	1.9022		19.6754	-0.8223	-0.02311		19.6754	489.559	483.054
19.7585	4.09272	20.2955	2.06591						20.279	4.33357	20.279	1.89897		19.6955	-0.6425	-0.03421		19.6955	489.569	483.049
19.7786	4.09759	20.3156	2.0626						20.299	4.33192	20.299	1.90073		19.7156	-0.4907	-0.0457		19.7156	489.677	482.7
19.7986	4.10851	20.3357	2.06028						20.3191	4.32349	20.3191	1.90165		19.7356	-0.3383	-0.05464		19.7356	489.855	482.514
19.8187	4.09974	20.3557	2.05547						20.3391	4.32958	20.3391	1.90142		19.7556	-0.2307	-0.0561		19.7556	490.077	482.321
19.8388	4.10183	20.3758	2.06218						20.3592	4.32557	20.3592	1.90182		19.7757	-0.2905	-0.06561		19.7757	490.029	482.197
19.8588	4.10289	20.3958	2.06454						20.3792	4.33144	20.3792	1.89614		19.7958	-0.2242	-0.08706		19.7958	490.08	482.147
19.8789	4.10452	20.4159	2.06834						20.3993	4.33622	20.3993	1.89938		19.8158	-0.1687	-0.11301		19.8158	490.076	482.026
19.8989	4.10254	20.4359	2.0573						20.4194	4.32088	20.4194	1.89849		19.8359	-0.1469	-0.13206		19.8359	490.218	481.921
19.919	4.09053	20.456	2.06462						20.4394	4.34393	20.4394	1.89841		19.8559	-0.0834	-0.14429		19.8559	490.439	481.948
19.939	4.10151	20.476	2.06196						20.4595	4.3224	20.4595	1.89737		19.876	-0.0553	-0.15239		19.876	490.551	481.871
19.9591	4.1016	20.4961	2.06057						20.4795	4.32674	20.4795	1.90304		19.896	-0.101	-0.16707		19.896	490.478	481.656
19.9791	4.10334	20.5161	2.06479						20.4996	4.32714	20.4996	1.90287		19.9161	-0.0829	-0.18223		19.9161	490.354	481.506
19.9992	4.09772	20.5362	2.06294						20.5196	4.33303	20.5196	1.89748		19.9361	-0.0512	-0.20031		19.9361	490.254	481.641
20.0192	4.10425	20.5563	2.05992						20.5397	4.33873	20.5397	1.89803		19.9562	-0.0449	-0.22339		19.9562	490.354	481.632
20.0393	4.10209	20.5763	2.05151						20.5597	4.33169	20.5597	1.90112		19.9763	-0.0748	-0.24734		19.9763	490.299	481.594
20.0594	4.10641	20.5964	2.04716						20.5798	4.32848	20.5798	1.89545		19.9963	0.014	-0.25173		19.9963	490.317	481.585
20.0794	4.10744	20.6164	2.05788						20.5998	4.32792	20.5998	1.9014		20.0164	0.1478	-0.24308		20.0164	490.225	481.527
20.0995	4.10104	20.6365	2.05128						20.6199	4.31506	20.6199	1.90038		20.0364	0.1391	-0.22686		20.0364	490.301	481.604
20.1195	4.10008	20.6565	2.04758						20.6399	4.32084	20.6399	1.90179		20.0565	0.1447	-0.20773		20.0565	490.36	481.716
20.1396	4.09666	20.6766	2.06009						20.66	4.3276	20.66	1.90179		20.0765	0.0899	-0.20207		20.0765	490.377	481.777
20.1596	4.1025	20.6966	2.05697						20.6801	4.3229	20.6801	1.90477		20.0966	0.1201	-0.19183		20.0966	490.493	481.832
20.1797	4.10531	20.7167	2.05418						20.7001	4.34206	20.7001	1.90251		20.1166	0.066	-0.1794		20.1166	490.682	481.834
20.1997	4.09838	20.7368	2.05381						20.7202	4.32485	20.7202	1.90468		20.1367	0.0777	-0.17416		20.1367	490.92	481.933
20.2198	4.09432	20.7568	2.05889						20.7402	4.33375	20.7402	1.90441		20.1567	0.0986	-0.1885		20.1567	490.968	482.071
20.2398	4.10752	20.7769	2.04984						20.7603	4.32538	20.7603	1.90325		20.1768	0.1265	-0.21961		20.1768	491.136	481.99
20.2599	4.10625	20.7969	2.05628						20.7803	4.33301	20.7803	1.90558		20.1969	0.1878	-0.25841		20.1969	491.125	481.865
20.2799	4.10761	20.817	2.05602						20.8004	4.32975	20.8004	1.89929		20.2169	0.2168	-0.30624		20.2169	491.024	481.777
20.3	4.10912	20.837	2.05462						20.8204	4.33291	20.8204	1.90397		20.237	0.2653	-0.36676		20.237	491.073	481.705
20.3201	4.11434	20.8571	2.0517						20.8405	4.33513	20.8405	1.90584		20.257	0.2125	-0.41936		20.257	491.006	481.785
20.3401	4.10895	20.8771	2.05644						20.8605	4.3401	20.8605	1.90708		20.2771	0.0965	-0.45467		20.2771	490.894	481.591
20.3602	4.09848	20.8972	2.04902						20.8806	4.32737	20.8806	1.9069		20.2971	0.0538	-0.47282		20.2971	490.737	481.487
20.3802	4.10474	20.9172	2.05501						20.9007	4.32828	20.9007	1.90172		20.3172	0.0686	-0.47151		20.3172	490.627	481.356
20.4003	4.10961	20.9373	2.05501						20.9207	4.33321	20.9207	1.90401		20.3372	0.1268	-0.44617		20.3372	490.58	481.366
20.4203	4.09401	20.9574	2.04445						20.9408	4.32724	20.9408	1.90131		20.3573	0.2351	-0.41173		20.3573	490.523	481.549
20.4404	4.11284	20.9774	2.05514						20.9608	4.32933	20.9608	1.90152		20.3773	0.3367	-0.36033		20.3773	490.61	481.62
20.4604	4.0996	20.9975	2.05622						20.9809	4.32052	20.9809	1.90235		20.3974	0.3672	-0.30291		20.3974	490.562	481.47
20.4805	4.10071	21.0175	2.05237						21.0009	4.33176	21.0009	1.90134		20.4174	0.3551	-0.24158		20.4174	490.556	481.466
20.5006	4.09684	21.0376	2.05859						21.021	4.32895	21.021	1.89886		20.4375	0.3537	-0.18375		20.4375	490.651	481.379
20.5206	4.09411	21.0576	2.05683						21.041	4.32276	21.041	1.89821		20.4576	0.3263	-0.12289		20.4576	490.463	481.31
20.5407	4.10935	21.0777	2.05085						21.0611	4.3298	21.0611	1.89604		20.4776	0.2699	-0.0661		20.4776	490.386	481.256
20.5607	4.105	21.0977	2.05539						21.0812	4.3301	21.0812	1.90014		20.4977	0.1584	-0.03163		20.4977	490.297	481.19
20.5808	4.10106	21.1178	2.0509						21.1012	4.32925	21.1012	1.89678		20.5177	-0.0002	-0.02712		20.5177	490.386	481.037
20.6008	4.09658	21.1378	2.04825						21.1213	4.33069	21.1213	1.90034		20.5378	-0.075	-0.02428		20.5378	490.375	481.154
20.6209	4.09532	21.1579	2.05012						21.1413	4.33191	21.1413	1.90491		20.5578	-0.1016	-0.01723		20.5578	490.551	481.289
20.6409	4.09578	21.1779	2.05604						21.1614	4.33221	21.1614	1.9019		20.5779	-0.1397	-0.0086		20.5779	490.494	481.306
20.661	4.08822	21.198	2.05386						21.1814	4.32092	21.1814	1.90422		20.5979	-0.1344	0.00399		20.5979	490.258	481.408
20.681	4.09958	21.2181	2.05294						21.2015	4.32886	21.2015	1.90049		20.618	-0.1424	0.0208		20.618	490.328	481.479
20.7011	4.11136	21.2381	2.05259						21.2215	4.33938	21.2215	1.89679		20.638	-0.2796	0.02963		20.638	490.267	481.57
20.7211	4.10918	21.2582	2.04687						21.2416	4.32754	21.2416	1.89731		20.6581	-0.3594	0.038		20.6581	490.205	481.794
20.7412	4.09933	21.2782	2.04969						21.2616	4.33357	21.2616	1.89789		20.6782	-0.5345	0.0426		20.6782	490.37	481.806
20.7613	4.09386	21.2983	2.04094						21.2817	4.32995	21.2817	1.89614		20.6982	-0.5906	0.03759		20.6982	490.195	481.744
20.7813	4.10707	21.3183	2.04137						21.3017	4.3284	21.3017	1.89914		20.7183	-0.5819	0.03546		20.7183	490.051	481.791
20.8014	4.10562	21.3384	2.04467						21.3218	4.32049	21.3218	1.89986		20.7383	-0.6103	0.0342		20.7383	490.022	481.781
20.8214	4.10351	21.3584	2.04501						21.3419	4.31905	21.3419	1.8999		20.7584	-0.5009	0.02443		20.7584	489.948	481.675
20.8415	4.08973	21.3785	2.04525						21.3619	4.32162	21.3619	1.90279		20.7784	-0.4985	-0.00363		20.7784	489.836	481.623
20.8615	4.10282	21.3986	2.04387						21.382	4.31619	21.382	1.90612		20.7985	-0.5057	-0.03912		20.7985	489.741	481.656
20.8816	4.10327	21.4186	2.04249						21.402	4.32086	21.402	1.90952		20.8185	-0.553	-0.07082		20.8185	489.529	481.508
20.9016	4.10621	21.4387	2.05177						21.4221	4.32481	21.4221	1.89525		20.8386	-0.5004	-0.10185		20.8386	489.334	481.456
20.9217	4.09585	21.4587	2.0476						21.4421	4.32726	21.4421	1.90158		20.8587	-0.4188	-0.13915		20.8587	489.212	481.464
20.9417	4.10441	21.4788	2.05375						21.4622	4.32048	21.4622	1.89202		20.8787	-0.2826	-0.17919		20.8787	489.295	481.459
20.9618	4.10352	21.4988	2.04947						21.4822	4.32997	21.4822	1.89623		20.8988	-0.1441	-0.20683		20.8988	489.382	481.393
20.9819	4.08874	21.5189	2.04804						21.5023	4.31996	21.5023	1.9014		20.9188	-0.1542	-0.22337		20.9188	--	481.394
21.0019	4.11096	21.5389	2.04781						21.5223	4.32848	21.5223	1.89917		20.9389	-0.0694	-0.24758		20.9389	--	481.327
21.022	4.10886	21.559	2.04983						21.5424	4.33169	21.5424	1.89878		20.9589	-0.061	-0.2839		20.9589	--	481.284
21.042	4.10151	21.579	2.04849						21.5625	4.3232	21.5625	1.90571		20.979	-0.0359	-0.32393		20.979	--	481.402
21.0621	4.09561	21.5991	2.04472						21.5825	4.3255	21.5825	1.89746		20.999	-0.045	-0.35319		20.999	--	481.328
21.0821	4.09819	21.6192	2.04296						21.6026	4.32186	21.6026	1.8994		21.0191	-0.0225	-0.37498		21.0191	--	481.315
21.1022	4.09154	21.6392	2.04678						21.6226	4.32905	21.6226	1.90298		21.0391	-0.0282	-0.39666		21.0391	--	481.294
21.1222	4.09172	21.6593	2.05326						21.6427	4.32845	21.6427	1.89724		21.0592	-0.0226	-0.41093		21.0592	--	481.225
21.1423	4.10547	21.6793	2.04772						21.6627	4.32133	21.6627	1.89924		21.0792	-0.0215	-0.4213		21.0792	--	481.323
21.1623	4.10605	21.6994	2.04763						21.6828	4.32509	21.6828	1.8996		21.0993	-0.0399	-0.42561		21.0993	--	481.425
21.1824	4.08899	21.7194	2.04605						21.7028	4.32894	21.7028	1.89652		21.1194	-0.1505	-0.41911		21.1194	--	481.384
21.2024	4.10182	21.7395	2.04212						21.7229	4.31532	21.7229	1.89679		21.1394	-0.2841	-0.399		21.1394	--	481.511
21.2225	4.09876	21.7595	2.04395						21.7429	4.33097	21.7429	1.89626		21.1595	-0.2367	-0.37163		21.1595	--	481.565
21.2426	4.09642	21.7796	2.04408						21.763	4.32789	21.763	1.89846		21.1795	-0.1954	-0.33116		21.1795	--	481.732
21.2626	4.10493	21.7996	2.04391						21.783	4.3251	21.783	1.89675		21.1996	-0.0467	-0.29259		21.1996	488.923	481.674
21.2827	4.10742	21.8197	2.04005						21.8031	4.32625	21.8031	1.9016		21.2196	0.0282	-0.27593		21.2196	489.153	481.785
21.3027	4.09613	21.8397	2.04592						21.8232	4.32723	21.8232	1.90163		21.2397	0.0314	-0.26678		21.2397	489.359	481.831
21.3228	4.09692	21.8598	2.05103						21.8432	4.33199	21.8432	1.89995		21.2597	-0.0815	-0.27064		21.2597	489.503	481.66
21.3428	4.09925	21.8799	2.04436						21.8633	4.33729	21.8633	1.90096		21.2798	-0.0404	-0.27947		21.2798	489.629	481.635
21.3629	4.10284	21.8999	2.04712						21.8833	4.33384	21.8833	1.90119		21.2998	0.0079	-0.29067		21.2998	489.762	481.717
21.3829	4.09723	21.92	2.04311						21.9034	4.32667	21.9034	1.9011		21.3199	0.1627	-0.30771		21.3199	489.874	481.72
21.403	4.10343	21.94	2.0444						21.9234	4.32378	21.9234	1.89797		21.34	0.2554	-0.31953		21.34	490.035	481.683
21.423	4.10531	21.9601	2.04516						21.9435	4.33335	21.9435	1.89948		21.36	0.3217	-0.33994		21.36	490.207	481.59
21.4431	4.09972	21.9801	2.04161						21.9635	4.33594	21.9635	1.90135		21.3801	0.2833	-0.35508		21.3801	490.243	481.464
21.4631	4.09304	22.0002	2.0425						21.9836	4.33008	21.9836	1.90081		21.4001	0.2389	-0.35771		21.4001	490.224	481.381
21.4832	4.08805	22.0202	2.04379						22.0037	4.33188	22.0037	1.90114		21.4202	0.2361	-0.35155		21.4202	490.296	481.319
21.5033	4.09852	22.0403	2.04285						22.0237	4.33633	22.0237	1.90335		21.4402	0.224	-0.33671		21.4402	490.352	481.088
21.5233	4.1002	22.0603	2.03721						22.0438	4.32944	22.0438	1.89956		21.4603	0.1977	-0.3071		21.4603	490.427	481.074
21.5434	4.10477	22.0804	2.04718						22.0638	4.33008	22.0638	1.89487		21.4803	0.1448	-0.26927		21.4803	490.419	481.009
21.5634	4.09421	22.1005	2.03993						22.0839	4.33333	22.0839	1.89881		21.5004	0.092	-0.22939		21.5004	490.361	480.821
21.5835	4.10315	22.1205	2.04594						22.1039	4.3293	22.1039	1.89819		21.5205	-0.0091	-0.19203		21.5205	490.445	480.8
21.6035	4.10366	22.1406	2.0442						22.124	4.33416	22.124	1.90355		21.5405	-0.1033	-0.15676		21.5405	490.488	480.718
21.6236	4.10285	22.1606	2.04579						22.144	4.33447	22.144	1.90136		21.5606	-0.1772	-0.12064		21.5606	490.523	480.659
21.6436	4.09648	22.1807	2.04732						22.1641	4.32576	22.1641	1.89927		21.5806	-0.3353	-0.09055		21.5806	490.238	480.831
21.6637	4.09276	22.2007	2.04495						22.1841	4.32861	22.1841	1.89962		21.6007	-0.5744	-0.08201		21.6007	490.152	480.975
21.6837	4.10293	22.2208	2.04243						22.2042	4.32974	22.2042	1.90415		21.6207	-0.6923	-0.09216		21.6207	489.881	480.792
21.7038	4.09912	22.2408	2.03579						22.2242	4.33702	22.2242	1.90518		21.6408	-0.7981	-0.13047		21.6408	490.054	480.722
21.7238	4.10486	22.2609	2.04532						22.2443	4.33118	22.2443	1.89828		21.6608	-0.9014	-0.1814		21.6608	490.029	480.81
21.7439	4.10205	22.281	2.05144						22.2644	4.33839	22.2644	1.89949		21.6809	-0.9549	-0.23697		21.6809	489.927	481.074
21.764	4.09543	22.301	2.04343						22.2844	4.33325	22.2844	1.90182		21.7009	-0.9213	-0.29481		21.7009	489.957	481.349
21.784	4.09388	22.3211	2.04513						22.3045	4.32915	22.3045	1.89559		21.721	-0.8916	-0.35569		21.721	490.195	481.511
21.8041	4.09358	22.3411	2.03946						22.3245	4.32957	22.3245	1.90008		21.7411	-0.8462	-0.40939		21.7411	490.057	481.338
21.8241	4.10462	22.3612	2.04521						22.3446	4.31928	22.3446	1.90363		21.7611	-0.8457	-0.45683		21.7611	490.053	481.159
21.8442	4.10667	22.3812	2.04847						22.3646	4.32403	22.3646	1.90028		21.7812	-0.8925	-0.49038		21.7812	490.089	481.18
21.8642	4.09682	22.4013	2.03906						22.3847	4.32899	22.3847	1.89677		21.8012	-0.9462	-0.51009		21.8012	490.09	481.183
21.8843	4.09512	22.4213	2.04713						22.4047	4.33083	22.4047	1.89665		21.8213	-0.9295	-0.50271		21.8213	490.051	481.159
21.9043	4.10196	22.4414	2.04516						22.4248	4.34039	22.4248	1.9047		21.8413	-0.8449	-0.48257		21.8413	490.043	481.319
21.9244	4.10154	22.4614	2.04517						22.4448	4.33145	22.4448	1.90052		21.8614	-0.8246	-0.44811		21.8614	489.871	481.242
21.9444	4.09045	22.4815	2.04629						22.4649	4.33017	22.4649	1.90459		21.8814	-0.8045	-0.40541		21.8814	489.82	480.999
21.9645	4.09102	22.5016	2.04681						22.485	4.32546	22.485	1.89937		21.9015	-0.8492	-0.35066		21.9015	489.843	480.932
21.9845	4.11322	22.5216	2.04216						22.505	4.33122	22.505	1.89935		21.9215	-0.9142	-0.29474		21.9215	489.896	480.746
22.0046	4.10672	22.5417	2.04195						22.5251	4.32407	22.5251	1.89944		21.9416	-0.8624	-0.23461		21.9416	489.877	480.682
22.0247	4.09857	22.5617	2.04667						22.5451	4.32995	22.5451	1.89915		21.9616	-0.8171	-0.16738		21.9616	489.961	480.568
22.0447	4.08781	22.5818	2.04555						22.5652	4.34118	22.5652	1.899		21.9817	-0.7829	-0.1015		21.9817	489.856	480.668
22.0648	4.08403	22.6018	2.04213						22.5852	4.33519	22.5852	1.89978		22.0018	-0.7084	-0.05056		22.0018	489.704	480.965
22.0848	4.08592	22.6219	2.03905						22.6053	4.33982	22.6053	1.90122		22.0218	-0.6595	-0.00473		22.0218	489.622	481.005
22.1049	4.09651	22.6419	2.04421						22.6253	4.33723	22.6253	1.90137		22.0419	-0.565	0.02631		22.0419	489.605	481.117
22.1249	4.09963	22.662	2.04393						22.6454	4.32164	22.6454	1.89976		22.0619	-0.5328	0.0441		22.0619	489.523	481.016
22.145	4.09168	22.6821	2.04467						22.6654	4.34365	22.6654	1.90184		22.082	-0.4829	0.05456		22.082	489.594	480.926
22.165	4.09566	22.7021	2.04892						22.6855	4.33675	22.6855	1.89344		22.102	-0.3707	0.0593		22.102	489.741	480.939
22.1851	4.08092	22.7221	2.0486						22.7055	4.32741	22.7055	1.89711		22.1221	-0.3242	0.04665		22.1221	489.836	481.071
22.2051	4.09075	22.7422	2.04165						22.7256	4.3264	22.7256	1.90102		22.1421	-0.3607	0.03633		22.1421	489.993	481.068
22.2252	4.09705	22.7623	2.04541						22.7457	4.34675	22.7457	1.90238		22.1622	-0.2773	0.03424		22.1622	490.097	481.074
22.2453	4.09896	22.7823	2.04307						22.7657	4.33074	22.7657	1.89912		22.1822	-0.199	0.03499		22.1822	490.167	481.147
22.2653	4.0995	22.8024	2.04008						22.7858	4.33076	22.7858	1.89874		22.2023	-0.1276	0.03404		22.2023	490.169	481.306
22.2854	4.09423	22.8224	2.03984						22.8058	4.32981	22.8058	1.89987		22.2224	-0.1208	0.02561		22.2224	490.179	481.363
22.3054	4.0882	22.8425	2.0405						22.8259	4.33422	22.8259	1.90393		22.2424	-0.0874	0.02441		22.2424	490.149	481.357
22.3255	4.09922	22.8625	2.04193						22.8459	4.33002	22.8459	1.90579		22.2625	-0.0584	0.02177		22.2625	490.227	481.244
22.3455	4.10072	22.8826	2.04211						22.866	4.33787	22.866	1.90289		22.2825	-0.0623	0.02094		22.2825	490.18	481.247
22.3656	4.10369	22.9027	2.03914						22.886	4.33549	22.886	1.8947		22.3026	-0.0832	0.01894		22.3026	490.121	481.386
22.3856	4.09584	22.9227	2.044						22.9061	4.32852	22.9061	1.89817		22.3226	-0.2139	0.0131		22.3226	490.149	481.485
22.4057	4.09349	22.9428	2.03806						22.9261	4.32327	22.9261	1.90058		22.3427	-0.2667	0.01401		22.3427	490.232	481.598
22.4258	4.09133	22.9628	2.04151						22.9462	4.33063	22.9462	1.90149		22.3627	-0.3797	0.01998		22.3627	490.109	481.536
22.4458	4.09405	22.9829	2.04764						22.9663	4.32695	22.9663	1.90419		22.3828	-0.5046	0.03727		22.3828	490.197	481.299
22.4658	4.08593	23.0029	2.04335						22.9863	4.33742	22.9863	1.90126		22.4029	-0.5806	0.06537		22.4029	490.263	481.398
22.4859	4.08957	23.023	2.04426						23.0064	4.33279	23.0064	1.90109		22.4229	-0.5816	0.11571		22.4229	490.439	481.346
22.506	4.08978	23.043	2.04581						23.0264	4.3351	23.0264	1.89433		22.443	-0.5283	0.17579		22.443	490.458	481.311
22.526	4.08746	23.0631	2.03821						23.0465	4.33427	23.0465	1.90326		22.463	-0.4475	0.23508		22.463	490.496	481.258
22.5461	4.0989	23.0831	2.04461						23.0665	4.33247	23.0665	1.9015		22.4831	-0.3405	0.28553		22.4831	490.562	481.28
22.5661	4.09412	23.1032	2.0403						23.0866	4.33566	23.0866	1.89871		22.5031	-0.3335	0.32718		22.5031	490.564	481.272
22.5862	4.0959	23.1232	2.04558						23.1066	4.32808	23.1066	1.90805		22.5232	-0.307	0.36559		22.5232	490.623	481.168
22.6062	4.0922	23.1433	2.03355						23.1267	4.34543	23.1267	1.90183		22.5432	-0.2884	0.39826		22.5432	490.601	481.103
22.6263	4.09417	23.1634	2.03608						23.1468	4.34485	23.1468	1.90049		22.5633	-0.2515	0.42104		22.5633	490.56	481.113
22.6463	4.1031	23.1834	2.03753						23.1668	4.33672	23.1668	1.90149		22.5833	-0.1457	0.42474		22.5833	490.62	481.106
22.6664	4.09135	23.2035	2.04903						23.1869	4.33456	23.1869	1.90115		22.6034	-0.1398	0.41555		22.6034	490.444	480.994
22.6865	4.0957	23.2235	2.04448						23.2069	4.33987	23.2069	1.89736		22.6234	-0.2111	0.40001		22.6234	490.319	481.06
22.7065	4.10049	23.2436	2.03622						23.227	4.33447	23.227	1.90247		22.6435	-0.2292	0.3784		22.6435	490.395	481.144
22.7266	4.09556	23.2636	2.04301						23.247	4.3369	23.247	1.9008		22.6636	-0.2596	0.3635		22.6636	490.477	481.238
22.7466	4.08989	23.2837	2.04298						23.2671	4.34355	23.2671	1.90341		22.6836	-0.2292	0.34506		22.6836	490.549	481.27
22.7667	4.09441	23.3037	2.03968						23.2871	4.33147	23.2871	1.90171		22.7037	-0.1702	0.32283		22.7037	490.474	481.165
22.7867	4.08984	23.3238	2.04541						23.3072	4.34193	23.3072	1.90177		22.7237	-0.1692	0.29227		22.7237	490.229	481.031
22.8068	4.10473	23.3438	2.03958						23.3272	4.32585	23.3272	1.90022		22.7438	-0.1827	0.25576		22.7438	490.099	480.844
22.8268	4.08857	23.3639	2.04185						23.3473	4.33623	23.3473	1.90529		22.7638	-0.1819	0.22301		22.7638	490.143	480.745
22.8469	4.10114	23.384	2.03713						23.3673	4.32877	23.3673	1.90233		22.7839	-0.197	0.19986		22.7839	490.09	480.682
22.8669	4.09699	23.404	2.04405						23.3874	4.33867	23.3874	1.90086		22.8039	-0.2204	0.17815		22.8039	490.263	480.75
22.887	4.10634	23.4241	2.04225						23.4075	4.32331	23.4075	1.90139		22.824	-0.1494	0.16364		22.824	490.311	480.772
22.9071	4.09981	23.4441	2.03913						23.4275	4.33278	23.4275	1.90291		22.844	-0.0466	0.15858		22.844	490.411	480.818
22.9271	4.09936	23.4642	2.04522						23.4476	4.33516	23.4476	1.89934		22.8641	-0.0193	0.16513		22.8641	490.519	480.95
22.9472	4.10288	23.4842	2.04016						23.4676	4.34129	23.4676	1.90165		22.8842	-0.0067	0.18622		22.8842	490.52	481.065
22.9672	4.10072	23.5043	2.04572						23.4877	4.32753	23.4877	1.90276		22.9042	-0.0208	0.21582		22.9042	490.627	481.032
22.9873	4.09773	23.5243	2.04785						23.5077	4.33733	23.5077	1.90351		22.9243	-0.0777	0.25258		22.9243	490.405	480.96
23.0073	4.09304	23.5444	2.03995						23.5278	4.33838	23.5278	1.90403		22.9443	-0.0714	0.28418		22.9443	490.275	481.002
23.0274	4.09356	23.5645	2.04052						23.5478	4.34256	23.5478	1.89596		22.9644	-0.1069	0.31347		22.9644	490.152	481.056
23.0474	4.08273	23.5845	2.0366						23.5679	4.32837	23.5679	1.90038		22.9844	-0.0697	0.33358		22.9844	490.205	481.185
23.0675	4.10352	23.6046	2.03407						23.5879	4.33193	23.5879	1.90152		23.0045	-0.0436	0.35172		23.0045	490.327	481.259
23.0875	4.08742	23.6246	2.03771						23.608	4.34502	23.608	1.89681		23.0245	-0.0113	0.36419		23.0245	490.4	481.288
23.1076	4.09309	23.6447	2.04162						23.6281	4.34283	23.6281	1.90114		23.0446	0.0141	0.3771		23.0446	490.245	481.265
23.1276	4.09677	23.6647	2.032						23.6481	4.33094	23.6481	1.89872		23.0647	0.0413	0.37963		23.0647	490.242	481.31
23.1477	4.09678	23.6848	2.0418						23.6682	4.33281	23.6682	1.89958		23.0847	0.0709	0.37853		23.0847	490.281	481.267
23.1678	4.10113	23.7048	2.03418						23.6882	4.33571	23.6882	1.89516		23.1048	0.0326	0.37031		23.1048	490.26	481.19
23.1878	4.08831	23.7249	2.04195						23.7083	4.33856	23.7083	1.89886		23.1248	-0.0135	0.35646		23.1248	490.103	481.277
23.2079	4.09598	23.7449	2.04402						23.7283	4.33096	23.7283	1.90422		23.1449	-0.0504	0.33255		23.1449	490.211	481.472
23.2279	4.08689	23.765	2.04521						23.7484	4.33517	23.7484	1.90057		23.1649	-0.0539	0.30377		23.1649	490.197	481.443
23.248	4.08853	23.785	2.04569						23.7684	4.33607	23.7684	1.89673		23.185	-0.0722	0.27202		23.185	490.22	481.381
23.268	4.09306	23.8051	2.03881						23.7885	4.33938	23.7885	1.90114		23.205	-0.0394	0.24571		23.205	490.234	481.127
23.2881	--	23.8252	2.03959						23.8085	4.33789	23.8085	1.90222		23.2251	0.0026	0.21837		23.2251	490.18	481.182
23.3081	4.08246	23.8452	2.04123						23.8286	4.32608	23.8286	1.90617		23.2451	0.0278	0.19953		23.2451	490.234	481.253
23.3282	4.08458	23.8653	2.04457						23.8486	4.33564	23.8486	1.9016		23.2652	0.0363	0.17682		23.2652	490.095	481.219
23.3482	4.08549	23.8853	2.04122						23.8687	4.33799	23.8687	1.90206		23.2853	0.0868	0.13681		23.2853	490.074	481.298
23.3683	4.0921	23.9054	2.03903						23.8888	4.33706	23.8888	1.90589		23.3053	0.1358	0.04856		23.3053	490.074	481.29
23.3883	4.08697	23.9254	2.04304						23.9088	4.33552	23.9088	1.89974		23.3254	0.1541	-0.02212		23.3254	489.975	481.307
23.4084	4.08129	23.9455	2.04202						23.9289	4.33558	23.9289	1.90227		23.3454	0.2097	-0.03145		23.3454	489.858	481.29
23.4285	4.0936	23.9655	2.04207						23.9489	4.33515	23.9489	1.89682		23.3655	0.2965	0.0439		23.3655	489.658	481.31
23.4485	4.08499	23.9856	2.04532						23.969	4.34437	23.969	1.90294		23.3855	0.3948	0.18678		23.3855	489.63	481.207
23.4686	4.08815	24.0056	2.04415						23.989	4.32453	23.989	1.90098		23.4056	0.5069	0.38373		23.4056	489.652	481.253
23.4886	4.08438	24.0257	2.04664						24.0091	4.33827	24.0091	1.90345		23.4256	0.5484	0.63228		23.4256	489.707	481.126
23.5087	4.08877	24.0458	2.04143						24.0291	4.33408	24.0291	1.90004		23.4457	0.6016	0.9172		23.4457	489.709	481.009
23.5287	4.088	24.0658	2.0376						24.0492	4.34359	24.0492	1.90599		23.4657	0.6223	1.21163		23.4657	489.653	480.932
23.5488	4.08967	24.0859	2.03987						24.0692	4.33947	24.0692	1.90431		23.4858	0.6114	1.4931		23.4858	489.432	481.046
23.5688	4.08994	24.1059	2.04437						24.0893	4.33007	24.0893	1.90087		23.5058	0.6675	1.73021		23.5058	489.387	481.156
23.5889	4.07937	24.126	2.04358						24.1093	4.33617	24.1093	1.89978		23.5259	0.6835	1.90016		23.5259	489.454	481.281
23.6089	4.08515	24.146	2.03784						24.1294	4.32927	24.1294	1.90046		23.546	0.6854	1.98666		23.546	489.552	481.206
23.629	4.08361	24.1661	2.04876						24.1495	4.33502	24.1495	1.9023		23.566	0.7132	1.98566		23.566	489.609	481.125
23.649	4.09026	24.1861	2.04335						24.1695	4.34048	24.1695	1.89914		23.5861	0.7068	1.92076		23.5861	489.544	481.137
23.6691	4.08655	24.2062	2.03825						24.1896	4.3353	24.1896	1.90071		23.6061	0.6782	1.86545		23.6061	489.602	481.132
23.6892	4.08356	24.2263	2.03847						24.2096	4.33944	24.2096	1.8964		23.6262	0.6297	1.83807		23.6262	489.742	481.049
23.7092	4.08384	24.2463	2.03214						24.2297	4.33461	24.2297	1.90308		23.6462	0.5873	1.83864		23.6462	489.789	481.049
23.7293	4.09355	24.2664	2.04275						24.2497	4.33805	24.2497	1.89584		23.6663	0.6728	1.85988		23.6663	489.851	480.889
23.7493	4.097	24.2864	2.04088						24.2698	4.34113	24.2698	1.9034		23.6863	0.7151	1.90591		23.6863	489.922	480.896
23.7694	4.09224	24.3065	2.03689						24.2898	4.3442	24.2898	1.90073		23.7064	0.768	1.97019		23.7064	490.109	480.807
23.7894	4.08831	24.3265	2.03424						24.3099	4.33162	24.3099	1.90572		23.7264	0.7369	2.0382		23.7264	490.52	480.736
23.8095	4.07988	24.3466	2.0409						24.3299	4.33367	24.3299	1.90174		23.7465	0.6782	2.09355		23.7465	490.668	480.816
23.8295	4.08134	24.3666	2.05089						24.35	4.34142	24.35	1.90044		23.7665	0.6308	2.13052		23.7665	490.657	480.745
23.8496	4.07764	24.3867	2.03743						24.37	4.33875	24.37	1.90199		23.7866	0.6121	2.1435		23.7866	490.694	480.957
23.8697	4.08665	24.4067	2.03606						24.3901	4.32304	24.3901	1.90517		23.8067	0.5873	2.14881		23.8067	490.896	481.228
23.8897	4.10088	24.4268	2.0378						24.4102	4.34409	24.4102	1.90199		23.8267	0.628	2.15478		23.8267	490.882	481.387
23.9097	4.09587	24.4469	2.03769						24.4302	4.33543	24.4302	1.89581		23.8468	0.6011	2.17098		23.8468	490.756	481.436
23.9298	4.09779	24.4669	2.03886						24.4503	4.34304	24.4503	1.89777		23.8668	0.6687	2.19278		23.8668	490.704	481.467
23.9499	4.08573	24.487	2.0451						24.4703	4.33654	24.4703	1.90296		23.8869	0.7493	2.2168		23.8869	490.618	481.504
23.9699	4.0825	24.507	2.04257						24.4904	4.34194	24.4904	1.90531		23.9069	0.7341	2.24596		23.9069	490.641	481.538
23.99	4.09171	24.5271	2.03534						24.5104	4.33301	24.5104	1.90464		23.927	0.9331	2.28131		23.927	490.576	481.495
24.01	4.09057	24.5471	2.03828						24.5305	4.34706	24.5305	1.90065		23.9471	1.9066	2.32408		23.9471	490.702	481.228
24.0301	4.08711	24.5672	2.03637						24.5505	4.33257	24.5505	1.89781		23.9671	2.8586	2.36055		23.9671	490.692	481.062
24.0501	4.08332	24.5872	2.04143						24.5706	4.34758	24.5706	1.90518		23.9872	3.3035	2.38983		23.9872	490.73	481.103
24.0702	4.08206	24.6073	2.03037						24.5907	4.33367	24.5907	1.90488		24.0072	3.426	2.41413		24.0072	490.66	480.986
24.0902	4.09226	24.6273	2.04087						24.6107	4.34422	24.6107	1.90177		24.0273	3.4735	2.42852		24.0273	490.734	480.863
24.1103	4.07955	24.6474	2.04279						24.6308	4.33599	24.6308	1.89928		24.0473	3.3247	2.43602		24.0473	490.728	480.934
24.1303	4.09459	24.6674	2.04546						24.6508	4.33735	24.6508	1.90375		24.0674	3.1012	2.44444		24.0674	490.681	480.951
24.1504	4.08014	24.6875	2.03878						24.6709	4.33577	24.6709	1.90415		24.0874	3.0268	2.4581		24.0874	490.492	480.881
24.1705	4.06953	24.7076	2.04267						24.6909	4.32943	24.6909	1.90135		24.1075	3.1918	2.48183		24.1075	490.391	480.847
24.1905	4.08018	24.7276	2.04689						24.711	4.3359	24.711	1.9003		24.1275	3.5142	2.51111		24.1275	491.346	480.636
24.2106	4.08579	24.7477	2.04322						24.731	4.34254	24.731	1.90652		24.1476	3.6051	2.53909		24.1476	492.866	480.498
24.2306	4.08195	24.7677	2.04252						24.7511	4.33613	24.7511	1.90599		24.1676	3.7044	2.56194		24.1676	493.522	480.481
24.2507	4.08916	24.7878	2.04614						24.7711	4.34436	24.7711	1.90474		24.1877	3.8666	2.5845		24.1877	493.63	480.414
24.2707	4.08654	24.8078	2.0434						24.7912	4.34048	24.7912	1.90064		24.2078	4.0402	2.61282		24.2078	493.563	480.278
24.2908	4.08611	24.8279	2.04345						24.8112	4.33439	24.8112	1.89653		24.2278	4.1656	2.64515		24.2278	493.519	480.194
24.3108	4.08457	24.8479	2.04199						24.8313	4.33526	24.8313	1.90168		24.2479	4.239	2.66083		24.2479	493.327	480.236
24.3309	4.0872	24.868	2.044						24.8514	4.33973	24.8514	1.90412		24.2679	4.3164	2.67276		24.2679	493.016	480.296
24.351	4.08919	24.888	2.04846						24.8714	4.33536	24.8714	1.90465		24.288	4.3821	2.67724		24.288	493.183	480.484
24.371	4.09148	24.9081	2.04343						24.8915	4.34405	24.8915	1.90662		24.308	4.5144	2.6747		24.308	493.594	480.571
24.3911	4.08484	24.9282	2.04149						24.9115	4.34378	24.9115	1.90409		24.3281	4.6843	2.67046		24.3281	493.953	480.777
24.4111	4.09021	24.9482	2.04928						24.9316	4.33825	24.9316	1.9049		24.3481	4.809	2.67047		24.3481	493.983	480.954
24.4312	4.07808	24.9683	2.04919						24.9516	4.34152	24.9516	1.90352		24.3682	4.8539	2.66482		24.3682	493.979	481.079
24.4512	4.09412	24.9883	2.04529						24.9717	4.34206	24.9717	1.90302		24.3882	4.9393	2.66238		24.3882	493.873	480.994
24.4713	4.09224	25.0084	2.04437						24.9917	4.3381	24.9917	1.90224		24.4083	5.0139	2.64984		24.4083	493.966	480.874
24.4913	4.08616	25.0284	2.045						25.0118	4.34378	25.0118	1.89994		24.4284	5.0308	2.62012		24.4284	494.119	480.947
24.5114	4.08429	25.0485	2.04208						25.0318	4.33367	25.0318	1.89943		24.4484	5.0217	2.58306		24.4484	494.122	480.673
24.5314	4.08502	25.0685	2.0428						25.0519	4.35082	25.0519	1.89882		24.4685	4.9803	2.54959		24.4685	494.04	480.797
24.5515	4.07585	25.0886	2.04489						25.072	4.33673	25.072	1.90148		24.4885	4.9527	2.52846		24.4885	493.851	480.818
24.5715	4.087	25.1087	2.03702						25.092	4.34124	25.092	1.90219		24.5086	4.8692	2.52004		24.5086	493.816	480.601
24.5916	4.09279	25.1287	2.04457						25.1121	4.34624	25.1121	1.89907		24.5286	4.8336	2.51411		24.5286	494.012	480.512
24.6117	4.10123	25.1488	2.04507						25.1321	4.34429	25.1321	1.90381		24.5487	4.8534	2.51904		24.5487	494.145	480.444
24.6317	4.08876	25.1688	2.04301						25.1522	4.33708	25.1522	1.89801		24.5687	4.9371	2.53434		24.5687	494.15	480.51
24.6518	4.08839	25.1889	2.04962						25.1722	4.34235	25.1722	1.89887		24.5888	4.9967	2.55764		24.5888	494.146	480.578
24.6718	4.09799	25.2089	2.03967						25.1923	4.34408	25.1923	1.90066		24.6089	5.0322	2.58689		24.6089	494.198	480.502
24.6919	4.08893	25.229	2.03353						25.2123	4.33775	25.2123	1.89875		24.6289	5.0843	2.61129		24.6289	494.134	480.369
24.7119	4.09044	25.249	2.04243						25.2324	4.34767	25.2324	1.9049		24.6489	5.1276	2.62241		24.6489	493.934	480.213
24.732	4.08806	25.2691	2.0403						25.2524	4.34137	25.2524	1.90715		24.669	5.1396	2.622		24.669	493.989	480.204
24.752	4.08812	25.2891	2.03413						25.2725	4.3521	25.2725	1.90401		24.6891	5.1611	2.61366		24.6891	494.023	480.246
24.7721	4.08669	25.3092	2.04003						25.2925	4.33566	25.2925	1.90121		24.7091	5.1555	2.59229		24.7091	494.143	480.224
24.7921	4.0675	25.3292	2.03972						25.3126	4.33835	25.3126	1.90341		24.7292	5.1362	2.57501		24.7292	494.261	480.169
24.8122	4.08134	25.3493	2.04243						25.3327	4.33742	25.3327	1.89745		24.7492	5.1382	2.56132		24.7492	494.468	480.057
24.8322	4.08777	25.3694	2.04303						25.3527	4.33812	25.3527	1.90036		24.7693	5.1486	2.56553		24.7693	494.533	480.068
24.8523	4.10074	25.3894	2.04569						25.3728	4.34435	25.3728	1.90583		24.7893	5.0446	2.57415		24.7893	494.65	480.147
24.8724	4.09224	25.4095	2.04374						25.3928	4.34034	25.3928	1.90171		24.8094	4.9642	2.58869		24.8094	494.677	479.941
24.8924	4.09068	25.4295	2.05358						25.4129	4.3336	25.4129	1.90304		24.8294	4.855	2.60121		24.8294	494.568	479.848
24.9125	4.0842	25.4496	2.0441						25.4329	4.34443	25.4329	1.8962		24.8495	4.7042	2.60571		24.8495	494.58	479.92
24.9325	4.08132	25.4696	2.04058						25.453	4.3347	25.453	1.90255		24.8696	4.6633	2.59993		24.8696	494.658	480.187
24.9526	4.08472	25.4897	2.04414						25.473	4.33563	25.473	1.89441		24.8896	4.7043	2.58966		24.8896	494.598	480.072
24.9726	4.08507	25.5097	2.04282						25.4931	4.33941	25.4931	1.89857		24.9097	4.7503	2.56064		24.9097	494.747	480.056
24.9927	4.08909	25.5298	2.04294						25.5131	4.34458	25.5131	1.8968		24.9297	4.7305	2.52534		24.9297	494.861	480.022
25.0127	4.09037	25.5498	2.04613						25.5332	4.34556	25.5332	1.90523		24.9498	4.7616	2.49235		24.9498	494.943	479.868
25.0328	4.08882	25.5699	2.04267						25.5532	4.34018	25.5532	1.9025		24.9698	4.8355	2.46644		24.9698	494.962	479.977
25.0528	4.08422	25.59	2.04326						25.5733	4.35165	25.5733	1.90538		24.9899	4.893	2.45608		24.9899	494.91	480.137
25.0729	4.08002	25.61	2.03858						25.5934	4.34152	25.5934	1.90099		25.0099	4.9306	2.47719		25.0099	494.841	480.067
25.0929	4.09548	25.6301	2.04502						25.6134	4.34815	25.6134	1.90376		25.03	4.9261	2.52306		25.03	494.917	480.116
25.113	4.09597	25.6501	2.04313						25.6335	4.34993	25.6335	1.89879		25.05	4.9855	2.58745		25.05	494.796	480.366
25.1331	4.08496	25.6702	2.04181						25.6535	4.34302	25.6535	1.89885		25.0701	5.0397	2.65561		25.0701	494.744	480.345
25.1531	4.08558	25.6902	2.04671						25.6736	4.33637	25.6736	1.8958		25.0902	5.0498	2.7197		25.0902	494.633	481.011
25.1732	4.08877	25.7103	2.04538						25.6936	4.34081	25.6936	1.89936		25.1102	5.0424	2.76075		25.1102	494.631	481.769
25.1932	4.08627	25.7303	2.04079						25.7137	4.34159	25.7137	1.90425		25.1303	5.0703	2.78479		25.1303	494.746	482.404
25.2133	4.09208	25.7504	2.05145						25.7337	4.34582	25.7337	1.90289		25.1503	5.0456	2.79727		25.1503	494.623	482.564
25.2333	4.07629	25.7705	2.04167						25.7538	4.34805	25.7538	1.9005		25.1704	5.0005	2.80991		25.1704	494.493	482.744
25.2534	4.08665	25.7905	2.03933						25.7738	4.33988	25.7738	1.90035		25.1904	4.9751	2.81144		25.1904	494.413	482.496
25.2734	4.08641	25.8106	2.03923						25.7939	4.34695	25.7939	1.90494		25.2105	5.0772	2.81765		25.2105	494.345	482.638
25.2935	4.09661	25.8306	2.049						25.814	4.34618	25.814	1.90433		25.2305	5.1085	2.82436		25.2305	494.223	482.395
25.3135	4.08538	25.8507	2.04535						25.834	4.34597	25.834	1.90227		25.2506	5.187	2.82745		25.2506	494.06	482.264
25.3336	4.07954	25.8707	2.04107						25.8541	4.34274	25.8541	1.90376		25.2706	5.2048	2.83317		25.2706	494.131	482.085
25.3537	4.08332	25.8908	2.04319						25.8741	4.34224	25.8741	1.90608		25.2907	5.179	2.85355		25.2907	493.999	482.075
25.3737	4.09392	25.9108	2.04209						25.8942	4.35335	25.8942	1.90749		25.3107	5.147	2.88099		25.3107	493.805	482.079
25.3938	4.08688	25.9309	2.04656						25.9142	4.33586	25.9142	1.90204		25.3308	5.1096	2.91806		25.3308	493.83	482.422
25.4138	4.08542	25.9509	2.03342						25.9343	4.35114	25.9343	1.89608		25.3509	5.0957	2.9539		25.3509	493.835	482.718
25.4339	4.07914	25.971	2.03405						25.9543	4.33833	25.9543	1.89822		25.3709	5.0979	2.98487		25.3709	493.883	482.833
25.4539	4.08272	25.9911	2.03811						25.9744	4.34186	25.9744	1.89889		25.391	5.0568	3.00364		25.391	493.679	482.84
25.474	4.07792	26.0111	2.04046						25.9945	4.3481	25.9945	1.89935		25.411	5.0098	3.02235		25.411	493.543	482.929
25.494	4.08618	26.0312	2.04558						26.0145	4.35181	26.0145	1.90183		25.4311	5.0325	3.04807		25.4311	493.446	482.807
25.5141	4.0745	26.0512	2.03577						26.0346	4.34242	26.0346	1.89931		25.4511	5.1255	3.09001		25.4511	493.361	482.765
25.5341	4.08377	26.0713	2.0482						26.0546	4.33973	26.0546	1.89702		25.4712	5.1398	3.13847		25.4712	493.315	482.765
25.5542	4.08678	26.0913	2.04197						26.0747	4.33769	26.0747	1.89926		25.4912	5.1635	3.18947		25.4912	493.283	482.892
25.5742	4.09608	26.1114	2.04785						26.0947	4.33505	26.0947	1.90104		25.5113	5.2394	3.22733		25.5113	493.155	483.052
25.5943	4.08395	26.1314	2.04757						26.1148	4.34011	26.1148	1.90401		25.5313	5.3342	3.24532		25.5313	493.253	483.196
25.6144	4.08224	26.1515	2.04536						26.1348	4.33926	26.1348	1.90245		25.5514	5.4045	3.24306		25.5514	493.392	482.984
25.6344	4.07832	26.1715	2.03956						26.1549	4.3411	26.1549	1.89813		25.5715	5.3955	3.23864		25.5715	493.567	482.871
25.6545	4.07946	26.1916	2.04078						26.1749	4.35113	26.1749	1.90171		25.5915	5.3461	3.2379		25.5915	493.547	482.669
25.6745	4.09059	26.2116	2.04771						26.195	4.33612	26.195	1.90699		25.6116	5.2916	3.24125		25.6116	493.665	482.882
25.6946	4.07775	26.2317	2.03981						26.2151	4.33427	26.2151	1.90237		25.6316	5.1632	3.23422		25.6316	493.823	483.154
25.7146	4.07955	26.2518	2.04143						26.2351	4.33744	26.2351	1.8967		25.6517	4.9826	3.22775		25.6517	493.696	483.247
25.7347	4.08951	26.2718	2.04207						26.2552	4.35013	26.2552	1.90021		25.6717	4.8421	3.22309		25.6717	493.649	483.271
25.7547	4.07778	26.2919	2.04168						26.2752	4.33881	26.2752	1.90525		25.6918	4.7805	3.23591		25.6918	493.493	483.246
25.7748	4.07377	26.3119	2.04536						26.2953	4.34389	26.2953	1.90258		25.7118	4.7906	3.25711		25.7118	493.22	483.189
25.7949	4.09159	26.332	2.04895						26.3153	4.34859	26.3153	1.90429		25.7319	4.705	3.2853		25.7319	492.957	482.986
25.8149	4.08074	26.352	2.04258						26.3354	4.33978	26.3354	1.90258		25.752	4.5926	3.30233		25.752	492.921	482.711
25.835	4.09742	26.3721	2.04047						26.3554	4.34677	26.3554	1.90404		25.772	4.4708	3.30359		25.772	492.881	482.762
25.855	4.08558	26.3921	2.04667						26.3755	4.34438	26.3755	1.9006		25.7921	4.4289	3.29219		25.7921	492.7	482.725
25.8751	4.0771	26.4122	2.0465						26.3955	4.34179	26.3955	1.90567		25.8121	4.3383	3.27414		25.8121	492.767	482.704
25.8951	4.07571	26.4322	2.04871						26.4156	4.34867	26.4156	1.90331		25.8322	4.3213	3.24953		25.8322	492.864	482.833
25.9152	4.08291	26.4523	2.04442						26.4356	4.3416	26.4356	1.902		25.8522	4.3256	3.233		25.8522	492.882	482.969
25.9352	4.07951	26.4724	2.04182						26.4557	4.34445	26.4557	1.90401		25.8723	4.2822	3.22395		25.8723	492.881	483.061
25.9553	4.07936	26.4924	2.05143						26.4758	4.34801	26.4758	1.89975		25.8923	4.3009	3.21599		25.8923	492.789	483.285
25.9753	4.08657	26.5125	2.03801						26.4958	4.33649	26.4958	1.90248		25.9124	4.2989	3.1994		25.9124	492.812	483.472
25.9954	4.08474	26.5325	2.05095						26.5159	4.33935	26.5159	1.90301		25.9324	4.3591	3.19072		25.9324	492.825	483.596
26.0154	4.07981	26.5526	2.04604						26.5359	4.33596	26.5359	1.90669		25.9525	4.3649	3.1913		25.9525	492.829	483.666
26.0355	4.08102	26.5726	2.04896						26.556	4.35906	26.556	1.9034		25.9725	4.4655	3.18585		25.9725	492.881	483.58
26.0556	4.08129	26.5927	2.04703						26.576	4.33628	26.576	1.90771		25.9926	4.5009	3.17176		25.9926	492.945	483.758
26.0756	4.08205	26.6127	2.04727						26.5961	4.3409	26.5961	1.90897		26.0127	4.6098	3.15325		26.0127	492.943	483.854
26.0957	4.10276	26.6328	2.04521						26.6161	4.33494	26.6161	1.9038		26.0327	4.6478	3.12037		26.0327	493.079	483.803
26.1157	4.0837	26.6529	2.04327						26.6362	4.34024	26.6362	1.90359		26.0528	4.7798	3.09145		26.0528	493.186	483.729
26.1358	4.0816	26.6729	2.04157						26.6562	4.34426	26.6562	1.90077		26.0728	4.9084	3.07649		26.0728	493.314	483.613
26.1558	4.08352	26.693	2.04358						26.6763	4.35166	26.6763	1.90395		26.0929	4.9681	3.06897		26.0929	493.42	483.564
26.1759	4.08419	26.713	2.0416						26.6963	4.34669	26.6963	1.90114		26.1129	4.9282	3.06482		26.1129	493.436	483.577
26.1959	4.07381	26.7331	2.04856						26.7164	4.34497	26.7164	1.90096		26.133	4.9136	3.06905		26.133	493.524	483.74
26.216	4.08207	26.7531	2.0485						26.7365	4.35203	26.7365	1.90183		26.153	4.9089	3.07292		26.153	493.672	483.761
26.236	4.08546	26.7732	2.04746						26.7565	4.34396	26.7565	1.89878		26.1731	4.8396	3.07627		26.1731	493.804	483.762
26.2561	4.08779	26.7932	2.04636						26.7766	4.34213	26.7766	1.90614		26.1931	4.777	3.07746		26.1931	493.837	483.816
26.2762	4.08742	26.8133	2.04748						26.7966	4.34667	26.7966	1.90222		26.2132	4.7817	3.08205		26.2132	493.979	483.821
26.2962	4.08542	26.8333	2.04169						26.8167	4.35592	26.8167	1.89749		26.2333	4.8398	3.0842		26.2333	494.052	483.581
26.3163	4.08615	26.8534	2.04063						26.8367	4.34778	26.8367	1.9026		26.2533	4.8745	3.08651		26.2533	494.232	483.405
26.3363	4.09445	26.8734	2.04939						26.8568	4.33993	26.8568	1.90482		26.2734	4.8891	3.0935		26.2734	494.355	483.326
26.3564	4.09021	26.8935	2.04964						26.8768	4.35221	26.8768	1.90251		26.2934	4.8165	3.1059		26.2934	494.403	483.368
26.3764	4.08531	26.9136	2.04205						26.8969	4.34114	26.8969	1.90398		26.3135	4.7701	3.11714		26.3135	494.454	483.445
26.3965	4.0887	26.9336	2.04159						26.9169	4.34228	26.9169	1.90011		26.3335	4.7	3.12848		26.3335	494.561	483.283
26.4165	4.07783	26.9537	2.04428						26.937	4.34636	26.937	1.90269		26.3536	4.6871	3.13669		26.3536	494.408	483.052
26.4366	4.08596	26.9737	2.03999						26.9571	4.3441	26.9571	1.90288		26.3736	4.5965	3.13131		26.3736	494.275	483.049
26.4566	4.0898	26.9938	2.04559						26.9771	4.34277	26.9771	1.90436		26.3937	4.5935	3.11225		26.3937	494.232	483.111
26.4767	4.08581	27.0138	2.04807						26.9972	4.35451	26.9972	1.90266		26.4138	4.4976	3.09339		26.4138	494.118	483.279
26.4967	4.08241	27.0339	2.04696						27.0172	4.34627	27.0172	1.90258		26.4338	4.4395	3.06056		26.4338	494.185	483.362
26.5168	4.08139	27.0539	2.04092						27.0373	4.35455	27.0373	1.9054		26.4539	4.4259	3.02565		26.4539	494.083	483.277
26.5369	4.07572	27.074	2.0492						27.0573	4.33279	27.0573	1.90054		26.4739	4.4561	2.99354		26.4739	494.142	483.306
26.5569	4.07407	27.094	2.04536						27.0774	4.35284	27.0774	1.90839		26.494	4.4903	2.96018		26.494	494.189	483.278
26.577	4.07851	27.1141	2.0488						27.0974	4.34594	27.0974	1.90545		26.514	4.4665	2.938		26.514	494.082	483.218
26.597	4.08146	27.1342	2.05076						27.1175	4.34974	27.1175	1.90134		26.5341	4.4746	2.92863		26.5341	493.794	483.313
26.6171	4.08321	27.1542	2.04086						27.1376	4.33385	27.1376	1.90134		26.5541	4.5056	2.92531		26.5541	493.775	483.115
26.6371	4.08466	27.1743	2.0445						27.1576	4.34753	27.1576	1.89418		26.5742	4.5599	2.9386		26.5742	493.819	483.141
26.6572	4.08672	27.1943	2.04381						27.1776	4.3451	27.1776	1.90013		26.5942	4.6717	2.9593		26.5942	493.734	483.114
26.6772	4.0784	27.2144	2.04421						27.1977	4.33967	27.1977	1.90426		26.6143	4.7722	2.98725		26.6143	493.507	483.02
26.6973	4.07831	27.2344	2.04618						27.2178	4.35892	27.2178	1.89899		26.6344	4.839	3.01567		26.6344	493.542	483.126
26.7173	4.08102	27.2545	2.05137						27.2378	4.34937	27.2378	1.89739		26.6544	4.9743	3.03994		26.6544	493.244	483.009
26.7374	4.08696	27.2745	2.04631						27.2579	4.34057	27.2579	1.90371		26.6745	5.0344	3.06795		26.6745	493.254	482.884
26.7574	4.08675	27.2946	2.04212						27.2779	4.34291	27.2779	1.89763		26.6945	5.0614	3.10213		26.6945	493.133	483.038
26.7775	4.08566	27.3147	2.04724						27.298	4.34642	27.298	1.89947		26.7146	5.1523	3.13088		26.7146	492.979	483.015
26.7976	4.07777	27.3347	2.04675						27.318	4.3462	27.318	1.91044		26.7346	5.1971	3.16692		26.7346	492.819	483.029
26.8176	4.07962	27.3548	2.04471						27.3381	4.34178	27.3381	1.90208		26.7547	5.1771	3.19985		26.7547	492.663	483.086
26.8377	4.08568	27.3748	2.0396						27.3581	4.35092	27.3581	1.90498		26.7747	5.2339	3.23536		26.7747	492.565	482.982
26.8577	4.07709	27.3949	2.03639						27.3782	4.34867	27.3782	1.89946		26.7948	5.2152	3.26866		26.7948	492.46	483.16
26.8778	4.07899	27.4149	2.04876						27.3983	4.35512	27.3983	1.90155		26.8148	5.2898	3.29328		26.8148	492.542	483.169
26.8978	4.09217	27.435	2.04423						27.4183	4.34241	27.4183	1.90092		26.8349	5.2778	3.31523		26.8349	492.411	483.207
26.9179	4.08463	27.455	2.04258						27.4384	4.34728	27.4384	1.90068		26.8549	5.2871	3.33227		26.8549	492.194	483.227
26.9379	4.08359	27.4751	2.04838						27.4584	4.34546	27.4584	1.90502		26.875	5.1499	3.3447		26.875	492.206	483.177
26.958	4.08532	27.4951	2.04574						27.4785	4.34597	27.4785	1.90558		26.8951	5.16	3.35079		26.8951	492.291	483.003
26.978	4.09392	27.5152	2.04892						27.4985	4.35192	27.4985	1.9019		26.9151	5.2029	3.33243		26.9151	492.503	482.816
26.9981	4.08697	27.5352	2.04829						27.5186	4.3493	27.5186	1.89761		26.9352	5.224	3.30133		26.9352	492.518	482.817
27.0181	4.08199	27.5553	2.04033						27.5386	4.35231	27.5386	1.90499		26.9552	5.3096	3.2571		26.9552	492.503	482.945
27.0382	4.08701	27.5754	2.04173						27.5587	4.34498	27.5587	1.90321		26.9753	5.31	3.20632		26.9753	492.392	482.81
27.0583	4.08083	27.5954	2.04457						27.5787	4.34326	27.5787	1.90451		26.9953	5.3002	3.14748		26.9953	492.434	482.762
27.0783	4.08747	27.6155	2.04181						27.5988	4.34159	27.5988	1.90622		27.0154	5.3008	3.09167		27.0154	492.236	482.653
27.0984	4.0867	27.6355	2.04508						27.6188	4.35199	27.6188	1.90504		27.0354	5.3087	3.0382		27.0354	492.488	482.633
27.1184	4.07653	27.6556	2.04735						27.6389	4.34026	27.6389	1.90564		27.0555	5.3702	2.99458		27.0555	492.44	482.77
27.1385	4.06812	27.6756	2.04583						27.659	4.34431	27.659	1.90605		27.0755	5.3416	2.95548		27.0755	492.367	483.008
27.1585	4.07622	27.6957	2.04849						27.679	4.35143	27.679	1.90607		27.0956	5.3894	2.93027		27.0956	492.333	482.883
27.1786	4.07987	27.7157	2.04687						27.6991	4.34323	27.6991	1.91013		27.1157	5.3589	2.91082		27.1157	492.274	482.892
27.1986	4.07885	27.7358	2.04294						27.7191	4.3397	27.7191	1.90114		27.1357	5.3087	2.89358		27.1357	492.342	482.916
27.2187	4.07636	27.7558	2.04182						27.7392	4.3434	27.7392	1.90677		27.1558	5.2795	2.8927		27.1558	492.288	482.752
27.2387	4.07034	27.7759	2.04473						27.7592	4.34186	27.7592	1.90531		27.1758	5.2704	2.89402		27.1758	492.338	482.805
27.2588	4.08118	27.796	2.04806						27.7793	4.34883	27.7793	1.90161		27.1959	5.2658	2.88548		27.1959	492.37	482.672
27.2789	4.08384	27.816	2.04611						27.7993	4.34681	27.7993	1.90595		27.2159	5.1728	2.87591		27.2159	492.306	482.662
27.2989	4.07936	27.8361	2.04955						27.8194	4.34512	27.8194	1.90343		27.236	5.0891	2.85407		27.236	492.025	482.622
27.319	4.08386	27.8561	2.0391						27.8394	4.35424	27.8394	1.89882		27.256	5.0303	2.82989		27.256	491.969	482.667
27.339	4.07569	27.8762	2.0443						27.8595	4.34214	27.8595	1.90587		27.2761	4.9661	2.7919		27.2761	491.956	482.865
27.3591	4.09042	27.8962	2.04547						27.8796	4.33508	27.8796	1.89942		27.2962	4.832	2.75123		27.2962	492.051	482.969
27.3791	4.08407	27.9163	2.04908						27.8996	4.34579	27.8996	1.90854		27.3162	4.7441	2.71025		27.3162	492.282	482.907
27.3992	4.08415	27.9363	2.04467						27.9197	4.35017	27.9197	1.90091		27.3363	4.7626	2.67171		27.3363	492.329	482.87
27.4192	4.08887	27.9564	2.04944						27.9397	4.35412	27.9397	1.90849		27.3563	4.7682	2.64947		27.3563	492.247	483.005
27.4393	4.08624	27.9764	2.04357						27.9598	4.34586	27.9598	1.90412		27.3764	4.8844	2.63883		27.3764	492.453	482.967
27.4594	4.08842	27.9965	2.04503						27.9798	4.35302	27.9798	1.90901		27.3964	4.9098	2.63337		27.3964	492.468	482.83
27.4794	4.07466	28.0166	2.04928						27.9999	4.353	27.9999	1.90607		27.4165	4.8717	2.64167		27.4165	492.595	482.785
27.4995	4.08395	28.0366	2.04522						28.0199	4.34532	28.0199	1.89911		27.4365	4.718	2.6714		27.4365	492.574	482.904
27.5195	4.08062	28.0567	2.04885						28.04	4.33443	28.04	1.90072		27.4566	4.5758	2.69814		27.4566	492.287	482.998
27.5396	4.08674	28.0767	2.04505						28.0601	4.35266	28.0601	1.90719		27.4766	4.5301	2.72171		27.4766	492.549	482.862
27.5596	4.085	28.0968	2.04627						28.0801	4.33666	28.0801	1.89809		27.4967	4.5081	2.74555		27.4967	492.747	482.982
27.5797	4.08043	28.1168	2.05111						28.1002	4.34261	28.1002	1.90589		27.5167	4.375	2.76577		27.5167	492.617	483.065
27.5997	4.08579	28.1369	2.04824						28.1202	4.35735	28.1202	1.89919		27.5368	4.2735	2.78356		27.5368	492.566	483.231
27.6198	4.08598	28.1569	2.0441						28.1403	4.34827	28.1403	1.9009		27.5569	4.2459	2.79558		27.5569	492.499	483.219
27.6398	4.07635	28.177	2.0495						28.1603	4.35473	28.1603	1.90154		27.5769	4.2387	2.80573		27.5769	492.435	483.16
27.6599	4.08526	28.1971	2.04736						28.1804	4.34154	28.1804	1.89982		27.597	4.3428	2.82301		27.597	492.256	483.291
27.68	3.77608	28.2171	2.04583						28.2004	4.35418	28.2004	1.90177		27.617	4.5335	2.84474		27.617	492.305	483.369
27.7	4.03447	28.2372	2.04796						28.2205	4.35959	28.2205	1.90182		27.6371	4.5673	2.86657		27.6371	492.089	483.319
27.7201	4.07736	28.2572	2.05081						28.2405	4.36001	28.2405	1.90631		27.6571	4.504	2.88145		27.6571	492.041	483.221
27.7401	4.07872	28.2773	2.04346						28.2606	4.34574	28.2606	1.90483		27.6772	4.4351	2.89117		27.6772	491.868	483.126
27.7602	4.08126	28.2973	2.04236						28.2807	4.34254	28.2807	1.90315		27.6972	4.3254	2.87855		27.6972	491.769	483.14
27.7802	4.0739	28.3174	2.04923						28.3007	4.35047	28.3007	1.90302		27.7173	4.286	2.84818		27.7173	491.775	483.128
27.8003	4.07505	28.3374	2.04598						28.3208	4.35047	28.3208	1.898		27.7373	4.335	2.79571		27.7373	491.718	483.428
27.8203	4.08263	28.3575	2.04369						28.3408	4.33952	28.3408	1.90574		27.7574	4.4236	2.73124		27.7574	491.827	483.785
27.8404	4.08649	28.3775	2.04138						28.3609	4.34496	28.3609	1.90405		27.7775	4.4046	2.66073		27.7775	491.791	483.632
27.8604	4.06873	28.3976	2.0438						28.3809	4.35859	28.3809	1.9012		27.7975	4.4818	2.58459		27.7975	491.766	483.462
27.8805	4.07637	28.4176	2.04271						28.401	4.34879	28.401	1.90531		27.8176	4.5333	2.50008		27.8176	491.726	483.472
27.9005	4.0724	28.4377	2.0419						28.421	4.35039	28.421	1.90306		27.8376	4.5258	2.41163		27.8376	491.701	483.588
27.9206	4.08512	28.4578	2.04505						28.4411	4.35014	28.4411	1.90498		27.8577	4.5002	2.32866		27.8577	491.791	483.385
27.9407	4.0897	28.4778	2.04121						28.4611	4.35644	28.4611	1.90117		27.8777	4.4532	2.24473		27.8777	491.978	483.183
27.9607	4.0779	28.4979	2.04218						28.4812	4.35015	28.4812	1.90402		27.8978	4.4191	2.16671		27.8978	491.809	483.216
27.9808	4.07736	28.5179	2.0425						28.5012	4.35377	28.5012	1.90153		27.9178	4.3103	2.0854		27.9178	491.817	483.148
28.0008	4.08531	28.538	2.04523						28.5213	4.35072	28.5213	1.91625		27.9379	4.3073	2.01011		27.9379	491.874	482.939
28.0209	4.07971	28.558	2.04322						28.5414	4.33672	28.5414	1.90115		27.958	4.4747	1.93709		27.958	492.146	482.911
28.0409	4.08368	28.5781	2.04896						28.5614	4.34628	28.5614	1.90611		27.978	4.6542	1.85012		27.978	492.284	483.036
28.061	4.08537	28.5981	2.04221						28.5815	4.35691	28.5815	1.90343		27.9981	4.666	1.75071		27.9981	492.256	482.995
28.081	4.07115	28.6182	2.04532						28.6015	4.35207	28.6015	1.90897		28.0181	4.6294	1.65382		28.0181	492.019	483.111
28.1011	4.07716	28.6382	2.04303						28.6216	4.34655	28.6216	1.90742		28.0382	4.5612	1.56611		28.0382	492.102	483.023
28.1211	4.08633	28.6583	2.04641						28.6416	4.35541	28.6416	1.90165		28.0582	4.5301	1.48928		28.0582	492.22	482.955
28.1412	4.06877	28.6783	2.04781						28.6617	4.35878	28.6617	1.90513		28.0783	4.4065	1.42119		28.0783	492.292	482.929
28.1612	4.08078	28.6984	2.05711						28.6817	4.34707	28.6817	1.90623		28.0983	4.2937	1.35792		28.0983	492.326	483.062
28.1813	4.07966	28.7185	2.04357						28.7018	4.35907	28.7018	1.90752		28.1184	4.0904	1.30826		28.1184	492.393	483.214
28.2014	4.08534	28.7385	2.04838						28.7218	4.3487	28.7218	1.90981		28.1384	3.7944	1.26853		28.1384	492.428	483.094
28.2214	4.08473	28.7586	2.04302						28.7419	4.34621	28.7419	1.90899		28.1585	3.5735	1.24819		28.1585	492.592	483.078
28.2415	4.08321	28.7786	2.04398						28.762	4.35906	28.762	1.90607		28.1786	3.4632	1.25858		28.1786	492.702	482.816
28.2615	4.08864	28.7987	2.04783						28.782	4.34825	28.782	1.90434		28.1986	3.3708	1.28766		28.1986	492.748	482.831
28.2816	4.07613	28.8187	2.04809						28.8021	4.35137	28.8021	1.90257		28.2187	3.2423	1.3382		28.2187	492.839	482.782
28.3016	4.07783	28.8388	2.04625						28.8221	4.34684	28.8221	1.9046		28.2387	3.1826	1.39278		28.2387	492.831	482.607
28.3217	4.06676	28.8588	2.04933						28.8422	4.34232	28.8422	1.90292		28.2588	3.0902	1.44036		28.2588	492.948	482.649
28.3417	4.07171	28.8789	2.0444						28.8622	4.35297	28.8622	1.89933		28.2788	3.0255	1.47486		28.2788	492.838	482.577
28.3618	4.06996	28.8989	2.04914						28.8823	4.34731	28.8823	1.9056		28.2989	2.9315	1.51317		28.2989	492.538	482.527
28.3818	4.06984	28.919	2.04656						28.9023	4.35508	28.9023	1.91115		28.3189	2.8444	1.5495		28.3189	492.419	482.536
28.4019	4.07836	28.9391	2.04408						28.9224	4.35077	28.9224	1.90223		28.339	2.7508	1.57897		28.339	492.191	482.373
28.4219	4.09087	28.9591	2.05213						28.9425	4.34865	28.9425	1.90058		28.359	2.6315	1.60273		28.359	491.907	482.388
28.442	4.07091	28.9792	2.05286						28.9625	4.34945	28.9625	1.90289		28.3791	2.5454	1.61367		28.3791	491.567	482.355
28.4621	4.07127	28.9992	2.04504						28.9826	4.35581	28.9826	1.90209		28.3991	2.495	1.62672		28.3991	491.213	482.271
28.4821	4.07905	29.0193	2.04321						29.0026	4.34927	29.0026	1.91264		28.4192	2.4632	1.63489		28.4192	491.054	482.182
28.5022	4.08613	29.0393	2.04987						29.0227	4.35691	29.0227	1.90795		28.4393	2.4816	1.6614		28.4393	490.878	482.055
28.5222	--	29.0594	2.05241						29.0427	4.35156	29.0427	1.90652		28.4593	2.4143	1.69248		28.4593	490.619	482.204
28.5423	4.3116	29.0794	2.04527						29.0628	4.35072	29.0628	1.90392		28.4794	2.3546	1.71429		28.4794	490.514	482.196
28.5623	3.11349	29.0995	2.04559						29.0828	4.36218	29.0828	1.90805		28.4994	2.2498	1.73861		28.4994	490.261	482.136
28.5824	1.78234	29.1196	2.05136						29.1029	4.35314	29.1029	1.90379		28.5195	2.1046	1.75876		28.5195	490.022	481.984
28.6024	1.05021	29.1396	2.0511						29.1229	4.35332	29.1229	1.90021		28.5395	2.0671	1.77643		28.5395	489.885	482.178
29.1428	0.68663	29.1597	2.05377						29.143	4.34525	29.143	1.90495		28.5596	2.0264	1.78041		28.5596	489.895	482.393
29.1629	0.68767	29.1797	2.05048						29.163	4.34312	29.163	1.90297		28.5796	1.9862	1.77738		28.5796	489.791	482.374
29.1829	0.68843	29.1998	2.04895						29.1831	4.35191	29.1831	1.90776		28.5997	1.9862	1.76431		28.5997	489.693	482.465
29.203	0.68897	29.2198	2.04706						29.2032	4.35615	29.2032	1.90565		28.6197	1.8887	1.74408		28.6197	489.324	482.578
29.223	0.68927	29.2399	2.04963						29.2232	4.33948	29.2232	1.90768		28.6398	1.8229	1.72175		28.6398	489.215	482.689
29.2431	0.68948	29.2599	2.05113						29.2433	4.33926	29.2433	1.90866		28.6599	1.7946	1.70323		28.6599	489.098	482.691
29.2631	0.68958	29.28	2.04976						29.2633	4.35354	29.2633	1.89958		28.6799	1.7535	1.68884		28.6799	489.024	482.75
29.2832	0.68962	29.3	2.05049						29.2834	4.35673	29.2834	1.90638		28.7	1.7688	1.66722		28.7	488.985	482.608
29.3033	0.68948	29.3201	2.0456						29.3034	4.34854	29.3034	1.90095		28.72	1.7663	1.64672		28.72	489.012	482.288
29.3233	0.68927	29.3402	2.04523						29.3235	4.36037	29.3235	1.9056		28.7401	1.5673	1.6142		28.7401	488.857	482.328
29.3434	0.689	29.3602	2.04918						29.3435	4.34667	29.3435	1.90218		28.7601	1.4517	1.56252		28.7601	488.782	482.34
29.3634	0.68864	29.3803	2.04489						29.3636	4.35478	29.3636	1.90329		28.7802	1.3891	1.51023		28.7802	488.71	482.182
29.3835	0.68797	29.4003	2.0431						29.3836	4.35875	29.3836	1.90356		28.8002	1.2845	1.44581		28.8002	488.567	482.325
29.4035	0.68725	29.4204	2.04626						29.4037	4.3548	29.4037	1.90306		28.8203	1.2137	1.3614		28.8203	488.339	482.362
29.4236	0.6866	29.4404	2.0454						29.4237	4.35993	29.4237	1.9055		28.8403	1.2013	1.25768		28.8403	488.348	482.367
29.4436	0.686	29.4605	2.04808						29.4438	4.3503	29.4438	1.90761		28.8604	1.177	1.15008		28.8604	488.083	482.43
29.4637	0.68536	29.4805	2.05056						29.4639	4.34189	29.4639	1.90427		28.8804	1.0506	1.04374		28.8804	488.044	482.539
29.4838	0.68478	29.5006	2.0432						29.4839	4.3517	29.4839	1.90669		28.9005	0.8147	0.94876		28.9005	488.004	482.624
29.5038	0.68418	29.5206	2.04336						29.504	4.34927	29.504	1.90382		28.9206	0.6679	0.85783		28.9206	487.913	482.77
29.5239	0.68356	29.5407	2.05324						29.524	4.35048	29.524	1.90388		28.9406	0.5597	0.77746		28.9406	487.874	482.983
29.5439	0.68283	29.5607	2.04643						29.5441	4.35311	29.5441	1.90039		28.9607	0.4743	0.69429		28.9607	487.998	482.978
29.564	0.68215	29.5808	2.04696						29.5641	4.35523	29.5641	--		28.9807	0.5962	0.61634		28.9807	488.11	482.958
29.584	0.68147	29.6009	2.04564						29.5842	4.35148	29.5842	--		29.0008	0.5383	0.54353		29.0008	488.336	483.106
29.6041	0.68083	29.6209	2.04235						29.6042	4.35439	29.6042	1.43552		29.0208	0.5402	0.47716		29.0208	488.426	483.189
29.6241	0.68012	29.641	2.04651						29.6243	4.35367	29.6243	-0.00221		29.0409	0.5938	0.41705		29.0409	488.699	482.966
29.6442	0.67952	29.661	2.04119						29.6443	4.34429	29.6443	-0.00237		29.0609	0.6466	0.36875		29.0609	488.803	482.738
29.6642	0.67884	29.6811	2.03836						29.6644	4.35314	29.6644	-0.00245		29.081	0.6313	0.32109		29.081	488.872	482.467
29.6843	0.6781	29.7011	2.04126						29.6845	4.34699	29.6845	-0.00264		29.1011	0.6322	0.28065		29.1011	488.874	482.334
29.7044	0.67748	29.7212	2.047						29.7045	4.34242	29.7045	-0.00271		29.1211	0.7082	0.25515		29.1211	488.795	482.243
29.7244	0.67692	29.7412	2.04893						29.7246	4.35387	29.7246	-0.00268		29.1412	0.7238	0.23581		29.1412	488.767	482.082
29.7445	0.67637	29.7613	2.04423						29.7446	4.35	29.7446	-0.00269		29.1612	0.7425	0.22683		29.1612	488.443	481.827
29.7645	0.67587	29.7813	2.04218						29.7647	4.33563	29.7647	-0.0028		29.1813	0.6942	0.22745		29.1813	488.415	481.575
29.7846	0.67529	29.8014	2.04744						29.7847	4.35836	29.7847	-0.00294		29.2013	0.6729	0.22203		29.2013	488.294	481.511
29.8046	0.67478	29.8215	2.04154						29.8048	4.35554	29.8048	-0.00294		29.2214	0.6252	0.22534		29.2214	488.234	481.616
29.8247	0.67426	29.8415	2.0513						29.8248	4.35089	29.8248	-0.00297		29.2414	0.6332	0.22638		29.2414	488.19	481.45
29.8447	0.67378	29.8616	2.04757						29.8449	4.36298	29.8449	-0.00295		29.2615	0.6563	0.22829		29.2615	488.153	481.349
29.8648	0.6732	29.8816	2.05039						29.865	4.36343	29.865	-0.00286		29.2815	0.6489	0.22119		29.2815	488.231	481.208
29.8848	0.67254	29.9017	2.04813						29.885	--	29.885	-0.00281		29.3016	0.6898	0.22204		29.3016	488.111	480.908
29.9049	0.67183	29.9217	2.04551						29.9051	4.35479	29.9051	-0.00275		29.3217	0.7796	0.22224		29.3217	488.035	480.832
29.9249	0.67122	29.9418	2.04767						29.9251	2.70567	29.9251	-0.00273		29.3417	0.7514	0.2243		29.3417	488.04	480.775
29.945	0.67068	29.9618	2.04183						29.9452	1.46188	29.9452	-0.00266		29.3618	0.6275	0.22965		29.3618	487.82	480.836
29.9651	0.67016	29.9819	2.04757						29.9652	1.1325	29.9652	-0.00261		29.3818	0.5267	0.24573		29.3818	487.677	480.79
29.9851	0.66965	30.002	2.04709						29.9853	1.11859	29.9853	-0.00256		29.4019	0.4733	0.26351		29.4019	487.742	480.769
30.0052	0.66907	30.022	2.05258						30.0053	1.11061	30.0053	-0.0025		29.4219	0.3959	0.28456		29.4219	487.858	480.684
30.0252	0.66855	30.0421	2.04595						30.0254	1.10576	30.0254	-0.00249		29.442	0.3102	0.31677		29.442	487.959	480.442
30.0453	0.66811	30.0621	2.05303						30.0454	1.10367	30.0454	-0.00246		29.462	0.2485	0.35856		29.462	488.002	480.205
30.0653	0.66772	30.0822	2.04581						30.0655	1.10041	30.0655	-0.00252		29.4821	0.1346	0.39844		29.4821	487.746	480.197
30.0854	0.66736	30.1022	2.04995						30.0855	1.09959	30.0855	-0.00252		29.5021	0.0319	0.43791		29.5021	487.696	480.134
30.1054	0.667	30.1223	2.04421						30.1056	1.09851	30.1056	-0.00245		29.5222	-0.0076	0.46387		29.5222	487.595	480.183
30.1255	0.66657	30.1423	2.04455						30.1257	1.09635	30.1257	-0.00244		29.5422	-0.0172	0.47165		29.5422	487.74	480.244
30.1455	0.66608	30.1624	2.03842						30.1457	1.09363	30.1457	-0.0024		29.5623	-0.0212	0.46017		29.5623	487.773	480.243
30.1656	0.66562	30.1824	2.04707						30.1658	1.09555	30.1658	-0.00231		29.5824	-0.0185	0.43779		29.5824	487.679	480.371
30.1856	0.66512	30.2025	2.04209						30.1858	1.09176	30.1858	-0.00227		29.6024	-0.0435	0.39457		29.6024	487.576	480.441
30.2057	0.66465	30.2225	2.04409						30.2059	1.09191	30.2059	-0.00211		29.6225	-0.1099	0.34342		29.6225	487.674	480.458
30.2258	0.66428	30.2426	2.04326						30.2259	1.09117	30.2259	-0.00206		29.6425	-0.0722	0.29644		29.6425	487.669	480.419
30.2458	0.66396	30.2627	2.0405						30.246	1.08994	30.246	-0.0021		29.6626	-0.1112	0.25613		29.6626	487.526	480.309
30.2659	0.66355	30.2827	2.03345						30.266	1.08697	30.266	-0.00218		29.6826	-0.1348	0.23348		29.6826	487.223	480.201
30.2859	0.66312	30.3028	2.03329						30.2861	1.08736	30.2861	-0.00231		29.7027	-0.1558	0.24367		29.7027	487.261	480.315
30.306	0.66278	30.3228	2.04796						30.3061	1.08692	30.3061	-0.00236		29.7227	-0.1533	0.26897		29.7227	487.241	480.297
30.326	0.66243	30.3429	2.03866						30.3262	1.08599	30.3262	-0.00228		29.7428	0.0064	0.3102		29.7428	487.267	480.155
30.3461	0.662	30.3629	2.04369						30.3463	1.08313	30.3463	-0.00213		29.7629	0.16	0.3508		29.7629	487.39	480.063
30.3661	0.66159	30.383	2.03813						30.3663	1.08338	30.3663	-0.0021		29.7829	0.2671	0.39754		29.7829	487.508	479.911
30.3862	0.66114	30.403	2.04115						30.3864	1.08436	30.3864	-0.00215		29.803	0.3583	0.44727		29.803	487.372	479.937
30.4062	0.66075	30.4231	2.03834						30.4064	1.08279	30.4064	-0.00224		29.823	0.4025	0.49374		29.823	487.211	480.151
30.4263	0.66029	30.4431	2.04295						30.4265	1.08275	30.4265	-0.00225		29.8431	0.3912	0.53312		29.8431	486.981	480.312
30.4464	0.65985	30.4632	2.04134						30.4465	1.0819	30.4465	-0.00224		29.8631	0.3899	0.56876		29.8631	486.848	480.38
30.4664	0.65937	30.4833	2.03636						30.4666	1.08115	30.4666	-0.00211		29.8832	0.4452	0.59592		29.8832	486.918	480.28
30.4865	0.65891	30.5033	2.03917						30.4866	1.07979	30.4866	-0.002		29.9032	0.46	0.61371		29.9032	486.891	480.296
30.5065	0.65847	30.5234	2.03968						30.5067	1.08333	30.5067	-0.00192		29.9233	0.4415	0.63616		29.9233	486.926	480.303
30.5266	0.65813	30.5434	2.04043						30.5267	1.08002	30.5267	-0.0019		29.9433	0.4769	0.66116		29.9433	487.038	480.162
30.5466	0.6579	30.5635	2.04516						30.5468	1.07861	30.5468	-0.00186		29.9634	0.4391	0.69397		29.9634	487.217	479.921
30.5667	0.65757	30.5835	2.04174						30.5668	1.07703	30.5668	-0.00172		29.9835	0.2475	0.72531
30.5867	0.65725	30.6036	2.04428						30.5869	1.07829	30.5869	-0.00163		30.0035	0.0387	0.74659
30.6068	0.65694	30.6236	2.04619						30.607	1.07746	30.607	-0.00159		30.0236	0.0378	0.76179
30.6269	0.65665	30.6437	2.0482						30.627	1.07822	30.627	-0.00155		30.0436	-0.0013	0.75643
30.6469	0.65623	30.6637	2.04821						30.6471	1.07295	30.6471	-0.0015		30.0637	-0.1003	0.73452
30.667	0.65589	30.6838	2.05098						30.6671	1.07368	30.6671	-0.00147		30.0837	-0.0917	0.70311
30.687	0.65559	30.7038	2.05567						30.6872	1.07389	30.6872	-0.00149		30.1038	-0.0395	0.67167
30.7071	0.6552	30.7239	2.04671						30.7072	1.0722	30.7072	-0.0014		30.1238	-0.0647	0.64856
30.7271	0.65481	30.744	2.04837						30.7273	1.07237	30.7273	-0.00128		30.1439	-0.0911	0.63761
30.7472	0.65449	30.764	2.0441						30.7473	1.07384	30.7473	-0.00124		30.1639	-0.0934	0.63142
30.7672	0.65417	30.7841	2.04401						30.7674	1.07181	30.7674	-0.00121		30.184	-0.1734	0.63998
30.7873	0.65378	30.8041	2.04881						30.7874	1.07188	30.7874	-0.00128		30.204	-0.1693	0.65718
30.8073	0.65338	30.8242	2.04724						30.8075	1.06968	30.8075	-0.00128		30.2241	-0.3361	0.683
30.8274	0.65293	30.8442	2.04545						30.8275	1.07061	30.8275	-0.00128		30.2442	-0.4632	0.71745
30.8474	0.6526	30.8643	2.05232						30.8476	1.06806	30.8476	-0.00117		30.2642	-0.671	0.76053
30.8675	0.65229	30.8843	2.03626						30.8677	1.07119	30.8677	-0.00111		30.2843	-0.8074	0.81224
30.8876	0.65205	30.9044	2.04476						30.8877	1.07204	30.8877	-0.00109		30.3043	-0.7479	0.87258
30.9076	0.65174	30.9245	2.04145						30.9078	1.06904	30.9078	-0.00106
30.9277	0.65127	30.9445	2.03897						30.9278	1.0688	30.9278	-0.00104
30.9477	0.6509	30.9646	2.04306						30.9479	1.06951	30.9479	-0.00105
30.9678	0.65052	30.9846	2.04991						30.9679	1.06988	30.9679	-0.00103
30.9878	0.65011	31.0047	2.04635						30.988	1.07141	30.988	-0.00095603
31.0079	0.64979	31.0247	2.04441						31.008	1.06704	31.008	-0.00103
31.0279	0.64934	31.0448	2.05222						31.0281	1.06739	31.0281	-0.00119
31.048	0.649	31.0648	2.048						31.0481	1.06643	31.0481	-0.00127
31.068	0.64878	31.0849	2.04509						31.0682	1.06624	31.0682	-0.00131
31.0881	0.64857	31.1049	2.04546						31.0883	1.06437	31.0883	-0.00129
31.1081	0.64829	31.125	2.04263						31.1083	1.06341	31.1083	-0.00141
31.1282	0.64803	31.1451	2.04286						31.1284	1.06444	31.1284	-0.00142
31.1483	0.6478	31.1651	2.04366						31.1484	1.06352	31.1484	-0.00142
31.1683	0.6476	31.1852	2.04349						31.1685	1.06329	31.1685	-0.00134
31.1884	0.64737	31.2052	2.04824						31.1885	1.06188	31.1885	-0.00134
31.2084	0.64714	31.2253	2.03897						31.2086	1.06331	31.2086	-0.00136
31.2285	0.6469	31.2453	2.04099						31.2286	1.0596	31.2286	-0.00152
31.2485	0.64665	31.2654	2.04568						31.2487	1.06124	31.2487	-0.00166
31.2686	0.64632	31.2854	2.04885						31.2688	1.06205	31.2688	-0.00167
31.2886	0.64595	31.3055	2.04336						31.2888	1.06118	31.2888	-0.00166
31.3087	0.64566	31.3255	2.04281						31.3089	1.05966	31.3089	-0.00155
31.3287	0.64534	31.3456	2.04909						31.3289	1.05969	31.3289	-0.00143
31.3488	0.64499	31.3657	2.04185						31.349	1.05954	31.349	-0.00142
31.3689	0.64463	31.3857	2.04873						31.369	1.05928	31.369	-0.00138
31.3889	0.64426	31.4058	2.05388						31.3891	1.05679	31.3891	-0.00142
31.409	0.64396	31.4258	2.04993						31.4091	1.05476	31.4091	-0.00147
31.429	0.64363	31.4459	2.04682						31.4292	1.05573	31.4292	-0.00145
31.4491	0.64323	31.4659	2.05447						31.4492	1.05793	31.4492	-0.00148
31.4691	0.64289	31.486	2.05188						31.4693	1.05746	31.4693	-0.00156
31.4892	0.64266	31.506	2.04922						31.4893	1.05646	31.4893	-0.00155
31.5092	0.64242	31.5261	2.03943						31.5094	1.05376	31.5094	-0.00153
31.5293	0.64213	31.5462	2.0473						31.5295	1.05603	31.5295	-0.00144
31.5494	0.64189	31.5662	2.05551						31.5495	1.05436	31.5495	-0.00139
31.5694	0.64163	31.5863	2.04679						31.5696	1.05505	31.5696	-0.00131
31.5895	0.64143	31.6063	2.04719						31.5896	1.05146	31.5896	-0.00124
31.6095	0.64121	31.6264	2.05097						31.6097	1.05194	31.6097	-0.00125
31.6296	0.64094	31.6464	2.05123						31.6297	1.05273	31.6297	-0.00123
31.6496	0.64064	31.6665	2.0492						31.6498	1.05401	31.6498	-0.00111
31.6697	0.64042	31.6865	2.05019						31.6698	1.05242	31.6698	-0.001
31.6897	0.64025	31.7066	2.04954						31.6899	1.05265	31.6899	-0.00089796
31.7098	0.64007	31.7266	2.05478						31.7099	1.05105	31.7099	-0.00080942
31.7298	0.63991	31.7467	2.05055						31.73	1.05152	31.73	-0.00073582
31.7499	0.63979	31.7667	2.04572						31.7501	1.04875	31.7501	-0.00074163
31.7699	0.63956	31.7868	2.0457						31.7701	1.04821	31.7701	-0.00078082
31.79	0.63921	31.8069	2.0478						31.7902	1.04873	31.7902	-0.00083089
31.8101	0.63889	31.8269	2.0499						31.8102	1.04911	31.8102	-0.00082063
31.8301	0.63861	31.847	2.04982						31.8303	1.04793	31.8303	-0.00082664
31.8502	0.63827	31.867	2.04123						31.8503	1.04768	31.8503	-0.00080924
31.8702	0.63787	31.8871	2.05304						31.8704	1.04823	31.8704	-0.00078828
31.8903	0.63754	31.9071	2.05408						31.8904	1.04949	31.8904	-0.00086293
31.9103	0.63728	31.9272	2.05301						31.9105	1.04627	31.9105	-0.00091566
31.9304	0.63694	31.9472	2.05137						31.9305	1.0479	31.9305	-0.00086605
31.9504	0.63663	31.9673	2.0431						31.9506	1.04587	31.9506	-0.00087244
31.9705	0.6363	31.9873	2.05125						31.9706	1.04857	31.9706	-0.00085017
31.9905	0.63597	32.0074	2.0479						31.9907	1.04786	31.9907	-0.00090607
32.0106	0.63565	32.0275	2.05275						32.0108	1.04719	32.0108	-0.00095566
32.0307	0.63549	32.0475	2.0536						32.0308	1.04614	32.0308	-0.00091604
32.0507	0.63531	32.0676	2.05097						32.0509	1.04545	32.0509	-0.00083142
32.0707	0.63513	32.0876	2.04978						32.0709	1.04413	32.0709	-0.00080108
32.0908	0.63488	32.1077	2.0539						32.091	1.04764	32.091	-0.00071424
32.1109	0.63488	32.1277	2.04777						32.111	1.04542	32.111	-0.00061474
32.1309	0.63486	32.1478	2.05174						32.1311	1.04462	32.1311	-0.00062724
32.151	0.63475	32.1678	2.04714						32.1511	1.04566	32.1511	-0.00059178
32.171	0.63461	32.1879	2.05384						32.1712	1.04343	32.1712	-0.00056944
32.1911	0.63444	32.2079	2.05054						32.1912	1.04401	32.1912	-0.00054236
32.2111	0.63415	32.228	2.04699						32.2113	1.04351	32.2113	-0.00050765
32.2312	0.6339	32.2481	2.04779						32.2313	1.04134	32.2313	-0.00056132
32.2512	0.63359	32.2681	2.04289						32.2514	1.04089	32.2514	-0.00064363
32.2713	0.63322	32.2882	2.04462						32.2715	1.04405	32.2715	-0.00069829
32.2914	0.6329	32.3082	2.05001						32.2915	1.04145	32.2915	-0.00074342
32.3114	0.63259	32.3283	2.04667						32.3116	1.03988	32.3116	-0.00070768
32.3315	0.63234	32.3483	2.05095						32.3316	1.04087	32.3316	-0.00062133
32.3515	0.63219	32.3684	2.05276						32.3517	1.03962	32.3517	-0.00059331
32.3716	0.63208	32.3884	2.04972						32.3717	1.04051	32.3717	-0.00056772
32.3916	0.63181	32.4085	2.05272						32.3918	1.0405	32.3918	-0.00061259
32.4117	0.63156	32.4286	2.0454						32.4118	1.03733	32.4118	-0.00066782
32.4317	0.63131	32.4486	2.05086						32.4319	1.03656	32.4319	-0.00067291
32.4518	0.63107	32.4687	2.04837						32.4519	1.03812	32.4519	-0.00069784
32.4718	0.63067	32.4887	2.05879						32.472	1.0378	32.472	-0.00064405
32.4919	0.63031	32.5088	2.05116						32.4921	1.03899	32.4921	-0.00066709
32.5119	0.6301	32.5288	2.0547						32.5121	1.03747	32.5121	-0.00061865
32.532	0.62989	32.5489	2.05687						32.5322	1.03431	32.5322	-0.00045384
32.5521	0.62964	32.5689	2.06082						32.5522	1.037	32.5522	-0.00033825
32.5721	0.62934	32.589	2.04155						32.5723	1.03559	32.5723	-0.00027361
32.5922	0.62914	32.609	2.04973						32.5923	1.03614	32.5923	-0.00026484
32.6122	0.62897	32.6291	2.04952						32.6124	1.03746	32.6124	-0.00018462
32.6323	0.62881	32.6491	2.0488						32.6324	1.03726	32.6324	-0.00014851
32.6523	0.62864	32.6692	2.05297						32.6525	1.03507	32.6525	-0.00013228
32.6724	0.62845	32.6893	2.05684						32.6726	1.03553	32.6726	-0.00023788
32.6924	0.62827	32.7093	2.04943						32.6926	1.03578	32.6926	-0.00028397
32.7125	0.62811	32.7294	2.04898						32.7127	1.03341	32.7127	-0.00029828
32.7325	0.62786	32.7494	2.05604						32.7327	1.03738	32.7327	-0.00024796
32.7526	0.62758	32.7695	2.04226						32.7528	1.03254	32.7528	-0.00021096
32.7726	0.62721	32.7895	2.05159						32.7728	1.03351	32.7728	-0.00013666
32.7927	0.62688	32.8096	2.05134						32.7929	1.03376	32.7929	-0.00013015
32.8128	0.62653	32.8296	2.04827						32.8129	1.03177	32.8129	-0.00014964
32.8328	0.62625	32.8497	2.05076						32.833	1.03272	32.833	-0.00017104
32.8529	0.62593	32.8698	2.04443						32.853	1.03207	32.853	-0.0002214
32.8729	0.6256	32.8898	2.04923						32.8731	1.03233	32.8731	-0.00015778
32.893	0.62536	32.9098	2.04114						32.8931	1.0316	32.8931	-0.00015779
32.913	0.62507	32.9299	2.05435						32.9132	1.03243	32.9132	-0.0001366
32.9331	0.62477	32.95	2.05121						32.9333	1.03246	32.9333	-0.00019048
32.9531	0.62457	32.97	2.05778						32.9533	1.03182	32.9533	-0.00023921
32.9732	0.62447	32.9901	2.0437						32.9734	1.03067	32.9734	-0.00022527
32.9933	0.62434	33.0101	2.04898						32.9934	1.03291	32.9934	-0.00025258
33.0133	0.62434	33.0302	2.05236						33.0135	1.03038	33.0135	-0.00028729
33.0333	0.62421	33.0502	2.04674						33.0335	1.02946	33.0335	-0.00028873
33.0534	0.62398	33.0703	2.05331						33.0536	1.02868	33.0536	-0.00027853
33.0735	0.62376	33.0903	2.04613						33.0736	1.02909	33.0736	-0.00029727
33.0935	0.62366	33.1104	2.04738						33.0937	1.03033	33.0937	-0.00031311
33.1136	0.6235	33.1305	2.05896						33.1137	1.03012	33.1137	-0.00025336
33.1336	0.62339	33.1505	2.04852						33.1338	1.02892	33.1338	-0.00017167
33.1537	0.62321	33.1706	2.05422						33.1538	1.02855	33.1538	-0.00017507
33.1737	0.62298	33.1906	2.04993						33.1739	1.02966	33.1739	-0.00026265
33.1938	0.62277	33.2107	2.05538						33.194	1.03177	33.194	-0.00037037
33.2138	0.62258	33.2307	2.04966						33.214	1.02791	33.214	-0.00035972
33.2339	0.6224	33.2508	2.04845						33.2341	1.02679	33.2341	-0.00032061
33.254	0.62214	33.2708	2.04901						33.2541	1.02827	33.2541	-0.00027793
33.274	0.62177	33.2909	2.05015						33.2742	1.02982	33.2742	-0.00021444
33.2941	0.62143	33.3109	2.05414						33.2942	1.02674	33.2942	-0.00014298
33.3141	0.62114	33.331	2.04797						33.3143	1.02652	33.3143	-0.00014183
33.3342	0.62083	33.3511	2.04658						33.3343	1.02402	33.3343	-0.00019358
33.3542	0.62058	33.3711	2.05022						33.3544	1.02615	33.3544	-0.0002191
33.3743	0.62046	33.3912	2.04945						33.3744	1.0245	33.3744	-0.00016988
33.3943	0.62037	33.4112	2.05605						33.3945	1.02526	33.3945	-0.00018974
33.4144	0.62031	33.4313	2.05318						33.4145	1.02371	33.4145	-0.00023436
33.4344	0.62005	33.4513	2.04758						33.4346	1.02504	33.4346	-0.00026605
33.4545	0.61977	33.4714	2.04577						33.4547	1.0258	33.4547	-0.00018141
33.4746	0.6196	33.4914	2.04786						33.4747	1.02517	33.4747	-8.087e-05
33.4946	0.61949	33.5115	2.04813						33.4948	1.02433	33.4948	1.141e-05
33.5147	0.6194	33.5315	2.05252						33.5148	1.02478	33.5148	0.00010866
33.5347	0.61923	33.5516	2.05167						33.5349	1.02181	33.5349	0.00019139
33.5548	0.619	33.5716	2.05333						33.5549	1.02554	33.5549	0.00014898
33.5748	0.61873	33.5917	2.05606						33.575	1.02518	33.575	8.368e-05
33.5949	0.61844	33.6118	2.05224						33.595	1.02467	33.595	6.2e-06
33.6149	0.61811	33.6318	2.04975						33.6151	1.02112	33.6151	-3.91e-06
33.635	0.61784	33.6519	2.04967						33.6351	1.02366	33.6351	-8.604e-05
33.655	0.61763	33.6719	2.05382						33.6552	1.02527	33.6552	-0.00014133
33.6751	0.61736	33.692	2.05252						33.6752	1.02404	33.6752	-0.000157
33.6951	0.61713	33.712	2.046						33.6953	1.02394	33.6953	-0.00014126
33.7152	0.61696	33.7321	2.05169						33.7154	1.02302	33.7154	-0.00023795
33.7353	0.61664	33.7521	2.05269						33.7354	1.02173	33.7354	-0.00037185
33.7553	0.61637	33.7722	2.04995						33.7555	1.02226	33.7555	-0.0004053
33.7754	0.61611	33.7923	2.04858						33.7755	1.02182	33.7755	-0.00022282
33.7954	0.61583	33.8123	2.0508						33.7956	1.02138	33.7956	-0.0001419
33.8155	0.61557	33.8324	2.04732						33.8156	1.02082	33.8156	-6.596e-05
33.8355	0.61523	33.8524	2.04573						33.8357	1.02111	33.8357	-2.578e-05
33.8556	0.61499	33.8725	2.05104						33.8557	1.02004	33.8557	2.722e-05
33.8756	0.61484	33.8925	2.05636						33.8758	1.02156	33.8758	8.937e-05
33.8957	0.61477	33.9126	2.04971						33.8959	1.02074	33.8959	5.54e-05
33.9157	0.61463	33.9326	2.04357						33.9159	1.02117	33.9159	3.82e-06
33.9358	0.61452	33.9527	2.04754						33.936	1.01843	33.936	-2.845e-05
33.9558	0.61433	33.9727	2.0497						33.956	1.02175	33.956	-1.821e-05
33.9759	0.61407	33.9928	2.04253						33.9761	1.01706	33.9761	-4.947e-05
33.996	0.61372	34.0129	2.05675						33.9961	1.01831	33.9961	-9.732e-05
34.016	0.61345	34.0329	2.04674						34.0162	1.01889	34.0162	-0.00021264
34.0361	0.61329	34.053	2.04616						34.0362	1.01539	34.0362	-0.00033856
34.0561	0.61316	34.073	2.04537						34.0563	1.0196	34.0563	-0.00035845
34.0762	0.61291	34.0931	2.04862						34.0763	1.01488	34.0763	-0.00036498
34.0962	0.61262	34.1131	2.04969						34.0964	1.01784	34.0964	-0.00025898
34.1163	0.61237	34.1332	2.04813						34.1165	1.01761	34.1165	-0.00022269
34.1363	0.61211	34.1532	2.04749						34.1365	1.01754	34.1365	-0.00024298
34.1564	0.61186	34.1733	2.05021						34.1566	1.01724	34.1566	-0.00025276
34.1765	0.6116	34.1933	2.05122						34.1766	1.01606	34.1766	-0.00022415
34.1965	0.61143	34.2134	2.04903						34.1967	1.0149	34.1967	-0.0002792
34.2166	0.61126	34.2334	2.05373						34.2167	1.0159	34.2167	-0.0003991
34.2366	0.61105	34.2535	2.04843						34.2368	1.01546	34.2368	-0.00042942
34.2567	0.6108	34.2736	2.04849						34.2568	1.01514	34.2568	-0.00041287
34.2767	0.61064	34.2936	2.05074						34.2769	1.01513	34.2769	-0.00032035
34.2968	0.61042	34.3137	2.04971						34.2969	1.01454	34.2969	-0.00029738
34.3168	0.61023	34.3337	2.04539						34.317	1.01268	34.317	-0.00023927
34.3369	0.6101	34.3538	2.04665						34.337	1.01267	34.337	-0.00021618
34.3569	0.60981	34.3738	2.04573						34.3571	1.0129	34.3571	-0.00016516
34.377	0.60963	34.3939	2.05007						34.3772	1.01453	34.3772	-6.642e-05
34.397	0.60946	34.4139	2.04851						34.3972	1.01529	34.3972	-3.702e-05
34.4171	0.60939	34.434	2.05343						34.4173	1.01354	34.4173	-5.69e-05
34.4372	0.60931	34.4541	2.05377						34.4373	1.01137	34.4373	-6.261e-05
34.4572	0.60912	34.4741	2.04284						34.4574	1.01071	34.4574	-4.055e-05
34.4773	0.60904	34.4942	2.04949						34.4774	1.01353	34.4774	6.385e-05
34.4973	0.60882	34.5142	2.0431						34.4975	1.01126	34.4975	0.00011715
34.5174	0.60853	34.5343	2.04909						34.5175	1.01195	34.5175	0.00011919
34.5374	0.60829	34.5543	2.04771						34.5376	1.01232	34.5376	8.757e-05
34.5575	0.60812	34.5744	2.04088						34.5577	1.01298	34.5577	0.00014075
34.5775	0.60791	34.5944	2.04428						34.5777	1.01127	34.5777	0.00013014
34.5976	0.60777	34.6145	2.04754						34.5978	1.01068	34.5978	0.00013547
34.6176	0.60764	34.6345	2.04546						34.6178	1.01297	34.6178	0.00011899
34.6377	0.60756	34.6546	2.04742						34.6379	1.01065	34.6379	0.00014119
34.6578	0.60738	34.6746	2.05327						34.6579	1.01545	34.6579	0.00014262
34.6778	0.60722	34.6947	2.04703						34.678	1.0113	34.678	0.00019677
34.6979	0.60714	34.7148	2.05052						34.698	1.01107	34.698	0.00025068
34.7179	0.60706	34.7348	2.05008						34.7181	1.00857	34.7181	0.00030971
34.738	0.60681	34.7549	2.04399						34.7381	1.01017	34.7381	0.00033593
34.758	0.60648	34.7749	2.047						34.7582	1.0102	34.7582	0.00041838
34.7781	0.60626	34.795	2.04469						34.7782	1.01188	34.7782	0.00043512
34.7981	0.60618	34.815	2.03785						34.7983	1.00804	34.7983	0.0004115
34.8182	0.60618	34.8351	2.04736						34.8184	1.00882	34.8184	0.00038435
34.8382	0.60623	34.8551	2.03524						34.8384	1.01128	34.8384	0.00038103
34.8583	0.60631	34.8752	2.03801						34.8585	1.01167	34.8585	0.00034926
34.8783	0.60618	34.8952	2.04831						34.8785	1.00899	34.8785	0.00033315
34.8984	0.60601	34.9153	2.04669						34.8986	1.00801	34.8986	0.00031667
34.9184	0.60568	34.9354	2.04644						34.9186	1.00915	34.9186	0.00036013
34.9385	0.60539	34.9554	2.04685						34.9387	1.00997	34.9387	0.00039381
34.9586	0.60508	34.9755	2.05034						34.9587	1.00798	34.9587	0.0004196
34.9786	0.60478	34.9955	2.04621						34.9788	1.00837	34.9788	0.00046523
34.9987	0.60457	35.0156	2.04705						34.9988	1.0065	34.9988	0.00057063
35.0187	0.60435	35.0356	2.05044						35.0189	1.00956	35.0189	0.00061186
35.0388	0.60411	35.0557	2.04963						35.0389	1.0078	35.0389	0.00060246
35.0588	0.60385	35.0757	2.04817						35.059	1.00836	35.059	0.00047542
35.0789	0.60365	35.0958	2.05049						35.0791	1.00779	35.0791	0.00036722
35.0989	0.60341	35.1159	2.04564						35.0991	1.0065	35.0991	0.00037295
35.119	0.60323	35.1359	2.04692						35.1192	1.00702	35.1192	0.00033654
35.139	0.60296	35.156	2.05032						35.1392	1.00735	35.1392	0.00026874
35.1591	0.60276	35.176	2.04651						35.1593	1.00609	35.1593	0.000167
35.1791	0.60264	35.1961	2.04958						35.1793	1.00524	35.1793	0.00011528
35.1992	0.60243	35.2161	2.04301						35.1994	1.00528	35.1994	0.00013979
35.2193	0.60216	35.2362	2.05129						35.2194	1.00593	35.2194	0.00017354
35.2393	0.60196	35.2562	2.04091						35.2395	1.00481	35.2395	0.00014862
35.2594	0.60178	35.2763	2.04314						35.2595	1.00237	35.2595	0.00014282
35.2794	0.60168	35.2963	2.0496						35.2796	1.00136	35.2796	0.00012784
35.2995	0.60165	35.3164	2.04174						35.2997	1.00183	35.2997	0.00011421
35.3195	0.60151	35.3364	2.04455						35.3197	1.00297	35.3197	0.00012125
35.3396	0.60134	35.3565	2.04436						35.3398	1.00561	35.3398	0.00014836
35.3596	0.60124	35.3766	2.0575						35.3598	1.00223	35.3598	0.00015409
35.3797	0.60105	35.3966	2.05576						35.3799	1.00198	35.3799	0.00017864
35.3997	0.60083	35.4167	2.05442						35.3999	1.0035	35.3999	0.00023376
35.4198	0.60067	35.4367	2.04754						35.42	1.00526	35.42	0.00018496
35.4399	0.60061	35.4568	2.04946						35.44	1.00096	35.44	0.00012429
35.4599	0.60041	35.4768	2.04991						35.4601	1.00218	35.4601	3.63e-05
35.48	0.6002	35.4969	2.04938						35.4802	0.97897	35.4802	3.299e-05
35.5	0.6	35.5169	2.05257						35.5002	0.98196	35.5002	0.0001054
35.5201	0.59991	35.537	2.05574						35.5202	0.98434	35.5202	0.00018608
35.5401	0.59981	35.557	2.04905						35.5403	0.98657	35.5403	0.00021498
35.5602	0.59978	35.5771	2.0493						35.5604	0.98852	35.5604	0.00015445
35.5802	0.59959	35.5972	2.05257						35.5804	0.99031	35.5804	0.00019198
35.6003	0.59941	35.6172	2.05055						35.6005	0.99162	35.6005	0.00021303
35.6204	0.59922	35.6373	2.05156						35.6205	0.99287	35.6205	0.00027609
35.6404	0.59912	35.6573	2.05142						35.6406	0.9938	35.6406	0.00030012
35.6605	0.59902	35.6774	2.05495						35.6606	0.99477	35.6606	0.00029401
35.6805	0.5988	35.6974	2.04487						35.6807	0.99561	35.6807	0.00017799
35.7006	0.59858	35.7175	2.04891						35.7007	0.99612	35.7007	0.0001822
35.7206	0.59835	35.7375	2.05136						35.7208	0.99672	35.7208	0.00017557
35.7407	0.59816	35.7576	2.05711						35.7409	0.99751	35.7409	0.00020558
35.7607	0.59795	35.7777	2.05023						35.7609	0.99776	35.7609	0.00029092
35.7808	0.59781	35.7977	2.04872						35.781	0.99781	35.781	0.00023223
35.8008	0.59767	35.8178	2.0482						35.801	0.99796	35.801	0.00016657
35.8209	0.59752	35.8378	2.05007						35.8211	0.99812	35.8211	8.4e-07
35.8409	0.5973	35.8579	2.05138						35.8411	0.99832	35.8411	-0.00011103
35.861	0.59723	35.8779	2.05034						35.8612	0.99844	35.8612	-6.03e-05
35.8811	0.5972	35.898	2.0467						35.8812	0.99855	35.8812	4.28e-06
35.9011	0.59705	35.918	2.05328						35.9013	0.99878	35.9013	7.304e-05
35.9212	0.59689	35.9381	2.051						35.9213	0.99894	35.9213	0.00012987
35.9412	0.59666	35.9581	2.05019						35.9414	0.99885	35.9414	0.00027072
35.9613	0.59652	35.9782	2.04813						35.9614	0.99864	35.9614	0.00032598
35.9813	0.59634	35.9982	2.04996						35.9815	0.99825	35.9815	0.00037905
36.0014	0.59619	36.0183	2.05074						36.0016	0.99816	36.0016	0.00045417
36.0214	0.59599	36.0384	2.05194						36.0216	0.99817	36.0216	0.00049197
36.0415	0.59578	36.0584	2.0516						36.0417	0.9979	36.0417	0.00051971
36.0615	0.59562	36.0785	2.04777						36.0617	0.99779	36.0617	0.00052634
36.0816	0.59548	36.0985	2.04862						36.0818	0.99763	36.0818	0.00049492
36.1016	0.59526	36.1186	2.04855						36.1018	0.99747	36.1018	0.00045762
36.1217	0.59509	36.1386	2.055						36.1219	0.99708	36.1219	0.00044731
36.1418	0.59483	36.1587	2.04811						36.1419	0.99666	36.1419	0.00045197
36.1618	0.59458	36.1787	2.05021						36.162	0.99645	36.162	0.00042485
36.1819	0.59442	36.1988	2.05066						36.182	0.99641	36.182	0.00047946
36.2019	0.59442	36.2189	2.0504						36.2021	0.99644	36.2021	0.0004408
36.222	0.59426	36.2389	2.04876						36.2221	0.99627	36.2221	0.000407
36.242	0.5941	36.259	2.04763						36.2422	0.996	36.2422	0.00042728
36.2621	0.59394	36.279	2.05191						36.2623	0.99592	36.2623	0.00033611
36.2821	0.59384	36.2991	2.04449						36.2823	0.99583	36.2823	0.00039289
36.3022	0.59369	36.3191	2.04107						36.3024	0.99573	36.3024	0.00048805
36.3222	0.59346	36.3392	2.04332						36.3224	0.99563	36.3224	0.00050181
36.3423	0.59334	36.3592	2.05004						36.3425	0.99528	36.3425	0.00050639
36.3623	0.59331	36.3793	2.04493						36.3625	0.99523	36.3625	0.00050054
36.3824	0.59332	36.3993	2.04104						36.3826	0.99508	36.3826	0.00046217
36.4025	0.59328	36.4194	2.0366						36.4026	0.9949	36.4026	0.00047182
36.4225	0.59315	36.4395	2.04543						36.4227	0.99454	36.4227	0.0005121
36.4426	0.59307	36.4595	2.03977						36.4427	0.9943	36.4427	0.00054602
36.4626	0.59293	36.4796	2.04637						36.4628	0.99401	36.4628	0.00055999
36.4827	0.59283	36.4996	2.04604						36.4829	0.99407	36.4829	0.0005665
36.5027	0.59263	36.5197	2.04707						36.5029	0.99366	36.5029	0.00067919
36.5228	0.59245	36.5397	2.05239						36.523	0.99341	36.523	0.00078657
36.5428	0.59229	36.5598	2.05913						36.543	0.9931	36.543	0.00079549
36.5629	0.59209	36.5798	2.0477						36.5631	0.99316	36.5631	0.00081165
36.5829	0.59193	36.5999	2.05543						36.5831	0.99306	36.5831	0.00086794
36.603	0.5918	36.6199	2.051						36.6032	0.99292	36.6032	0.00087818
36.6231	0.59161	36.64	2.0529						36.6232	0.99261	36.6232	0.00086493
36.6431	0.5914	36.66	2.05337						36.6433	0.99257	36.6433	0.00088311
36.6632	0.59121	36.6801	2.04546						36.6633	0.9925	36.6633	0.00084359
36.6832	0.59099	36.7002	2.04808						36.6834	0.99236	36.6834	0.00078156
36.7033	0.59081	36.7202	2.05664						36.7034	0.99212	36.7034	0.00080664
36.7233	0.59075	36.7403	2.04784						36.7235	0.99211	36.7235	0.00077708
36.7434	0.59071	36.7603	2.05272						36.7436	0.99203	36.7436	0.00082072
36.7634	0.59073	36.7804	2.05144						36.7636	0.99217	36.7636	0.00083243
36.7835	0.5908	36.8004	2.0527						36.7837	0.99197	36.7837	0.00088438
36.8035	0.59081	36.8205	2.06004						36.8037	0.99173	36.8037	0.00089653
36.8236	0.59077	36.8405	2.05822						36.8238	0.99159	36.8238	0.00090587
36.8436	0.59061	36.8606	2.06034						36.8438	0.99159	36.8438	0.00091397
36.8637	0.59052	36.8807	2.05065						36.8639	0.99134	36.8639	0.00094027
36.8838	0.59045	36.9007	2.05432						36.8839	0.99115	36.8839	0.00103
36.9038	0.59031	36.9207	2.05182						36.904	0.99087	36.904	0.00106
36.9239	0.59013	36.9408	2.05768						36.9241	0.99069	36.9241	0.0012
36.9439	0.58991	36.9609	2.05346						36.9441	0.99044	36.9441	0.00125
36.964	0.58973	36.9809	2.05353						36.9642	0.99045	36.9642	0.00127
36.984	0.58961	37.001	2.04954						36.9842	0.99018	36.9842	0.0013
37.0041	0.58951	37.021	2.05123						37.0043	0.98993	37.0043	0.00137
37.0241	0.5894	37.0411	2.05368						37.0243	0.98963	37.0243	0.00145
37.0442	0.58918	37.0611	2.05674						37.0444	0.98943	37.0444	0.00138
37.0643	0.58892	37.0812	2.048						37.0644	0.98923	37.0644	0.00138
37.0843	0.58878	37.1012	2.04943						37.0845	0.98899	37.0845	0.00119
37.1044	0.58864	37.1213	2.05077						37.1045	0.98873	37.1045	0.00118
37.1244	0.58853	37.1414	2.05974						37.1246	0.98861	37.1246	0.00115
37.1445	0.58843	37.1614	2.05708						37.1446	0.98841	37.1446	0.00114
37.1645	0.58827	37.1815	2.0528						37.1647	0.98813	37.1647	0.00106
37.1846	0.58805	37.2015	2.05474						37.1848	0.98785	37.1848	0.00105
37.2046	0.58794	37.2216	2.05						37.2048	0.98774	37.2048	0.00108
37.2247	0.58771	37.2416	2.05626						37.2249	0.98748	37.2249	0.00103
37.2447	0.58749	37.2617	2.05192						37.2449	0.98723	37.2449	0.00103
37.2648	0.58729	37.2817	2.05783						37.265	0.98693	37.265	0.00098883
37.2848	0.58706	37.3018	2.05393						37.285	0.98693	37.285	0.00099498
37.3049	0.58695	37.3218	2.05488						37.3051	0.98675	37.3051	0.00091666
37.325	0.58684	37.3419	2.05466						37.3251	0.98653	37.3251	0.00080448
37.345	0.58675	37.362	2.05505						37.3452	0.98624	37.3452	0.00075313
37.3651	0.58662	37.382	2.05216						37.3653	0.98603	37.3653	0.00075916
37.3851	0.58639	37.4021	2.053						37.3853	0.98588	37.3853	0.00084936
37.4052	0.58631	37.4221	2.05054						37.4054	0.98595	37.4054	0.0008775
37.4252	0.58615	37.4422	2.0587						37.4254	0.98576	37.4254	0.00089553
37.4453	0.58603	37.4622	2.05846						37.4455	0.98554	37.4455	0.00088235
37.4653	0.58588	37.4823	2.05786						37.4655	0.98536	37.4655	0.00078863
37.4854	0.58578	37.5023	2.05888						37.4856	0.98529	37.4856	0.00078427
37.5054	0.5857	37.5224	2.05735						37.5056	0.98511	37.5056	0.00077371
37.5255	0.58562	37.5425	2.06177						37.5257	0.9849	37.5257	0.00074291
37.5455	0.5854	37.5625	--						37.5457	0.98458	37.5457	0.00071759
37.5656	0.58519	37.5826	2.12946						37.5658	0.9845	37.5658	0.00061817
37.5857	0.58504	37.6026	1.16926						37.5858	0.98432	37.5858	0.0006651
37.6057	0.58486	38.6634	-0.00302						37.6059	0.98414	37.6059	0.00068142
37.6258	0.58468	38.6835	-0.0027						37.626	0.98391	37.626	0.00068664
37.6458	0.58456	38.7036	-0.00266						37.646	0.98359	37.646	0.00069433
37.6659	0.5844	38.7236	-0.00261						37.6661	0.98345	37.6661	0.0006608
37.6859	0.58422	38.7437	-0.0025						37.6861	0.98326	37.6861	0.00070446
37.706	0.58399	38.7637	-0.00247						37.7062	0.98304	37.7062	0.00072663
37.726	0.58385	38.7838	-0.00246						37.7262	0.98275	37.7262	0.00072034
37.7461	0.58375	38.8038	-0.00243						37.7463	0.98255	37.7463	0.00073161
37.7662	0.58357	38.8239	-0.00216						37.7663	0.98246	37.7663	0.00073211
37.7862	0.58347	38.8439	-0.0019						37.7864	0.98253	37.7864	0.00075091
37.8063	0.58331	38.864	-0.00176						37.8064	0.98243	37.8064	0.00074436
37.8263	0.58325	38.8841	-0.00165						37.8265	0.98198	37.8265	0.00070327
37.8464	0.58315	38.9041	-0.00164						37.8466	0.98193	37.8466	0.00063595
37.8664	0.5831	38.9242	-0.00172						37.8666	0.98177	37.8666	0.00057749
37.8865	0.58297	38.9442	-0.00168						37.8867	0.98148	37.8867	0.0006205
37.9065	0.58274	38.9643	-0.00184						37.9067	0.98121	37.9067	0.00062412
37.9266	0.58236	38.9843	-0.00194						37.9268	0.98105	37.9268	0.00066238
37.9466	0.5821	39.0044	-0.00214						37.9468	0.98095	37.9468	0.00063827
37.9667	0.58191	39.0244	-0.00215						37.9669	0.98088	37.9669	0.00065756
37.9868	0.58166	39.0445	-0.00218						37.9869	0.98066	37.9869	0.00067122
38.0068	0.58153	39.0645	-0.00242						38.007	0.98035	38.007	0.000711
38.0269	0.58154	39.0846	-0.00268						38.0271	0.9801	38.0271	0.00076239
38.0469	0.58148	39.1046	-0.00287						38.0471	0.97998	38.0471	0.00075004
38.067	0.58135	39.1247	-0.00277						38.0671	0.97995	38.0671	0.00070272
38.087	0.58125	39.1448	-0.00277						38.0872	0.97975	38.0872	0.00071259
38.1071	0.58115	39.1648	-0.0029						38.1073	0.97958	38.1073	0.00067317
38.1271	0.58107	39.1849	-0.00296						38.1273	0.97942	38.1273	0.00063623
38.1472	0.58098	39.2049	-0.00294						38.1474	0.97933	38.1474	0.00071317
38.1672	0.58087	39.225	-0.00287						38.1674	0.97893	38.1674	0.00080154
38.1873	0.58071	39.245	-0.00272						38.1875	0.97865	38.1875	0.00082095
38.2073	0.58051	39.2651	-0.00265						38.2075	0.97842	38.2075	0.00083577
38.2274	0.58043	39.2851	-0.00267						38.2276	0.97826	38.2276	0.00091739
38.2475	0.58021	39.3052	-0.00261						38.2477	0.97818	38.2477	0.00097043
38.2675	0.58003	39.3252	-0.00255						38.2677	0.97811	38.2677	0.00098278
38.2876	0.5798	39.3453	-0.00247						38.2878	0.97787	38.2878	0.00095888
38.3076	0.57963	39.3653	-0.00233						38.3078	0.97763	38.3078	0.00092156
38.3277	0.57944	39.3854	-0.00241						38.3279	0.97736	38.3279	0.00089305
38.3477	0.57932	39.4055	-0.00242						38.3479	0.97724	38.3479	0.00089677
38.3678	0.57918	39.4255	-0.0025						38.368	0.97711	38.368	0.0009211
38.3878	0.57907	39.4456	-0.00259						38.388	0.97702	38.388	0.00093501
38.4079	0.57897	39.4656	-0.00261						38.4081	0.97681	38.4081	0.0009233
38.4279	0.57881	39.4857	-0.00265						38.4281	0.9768	38.4281	0.00089637
38.448	0.57863	39.5057	-0.00269						38.4482	0.97668	38.4482	0.00088005
38.468	0.57848	39.5258	-0.00255						38.4682	0.97662	38.4682	0.00093984
38.4881	0.57829	39.5458	-0.00237						38.4883	0.97641	38.4883	0.00088868
38.5082	0.5781	39.5659	-0.00238						38.5084	0.97635	38.5084	0.0009034
38.5282	0.57801	39.5859	-0.00249						38.5284	0.97629	38.5284	0.00092001
38.5483	0.57798	39.606	-0.00257						38.5485	0.97621	38.5485	0.00098132
38.5683	0.57796	39.6261	-0.00261						38.5685	0.97587	38.5685	0.00099339
38.5884	0.57798	39.6461	-0.00253						38.5886	0.97553	38.5886	0.00108
38.6084	0.57795	39.6662	-0.00243						38.6086	0.97524	38.6086	0.00109
38.6285	0.57793	39.6862	-0.0024						38.6287	0.97518	38.6287	0.00111
38.6485	0.57792	39.7063	-0.00225						38.6487	0.97492	38.6487	0.00116
38.6686	0.57789	39.7263	-0.00225						38.6688	0.9746	38.6688	0.00119
38.6886	0.57773	39.7464	-0.00241						38.6888	0.97418	38.6888	0.00125
38.7087	0.57766	39.7664	-0.00252						38.7089	0.97404	38.7089	0.00124
38.7287	0.57758	39.7865	-0.0026						38.7289	0.97409	38.7289	0.00126
38.7488	0.57746	39.8066	-0.0028						38.749	0.97393	38.749	0.00127
38.7689	0.57724	39.8266	-0.00283						38.7691	0.97376	38.7691	0.00122
38.7889	0.5771	39.8466	-0.00284						38.7891	0.9736	38.7891	0.00114
38.809	0.57691	39.8667	-0.00284						38.8092	0.97365	38.8092	0.00112
38.829	0.57666	39.8868	-0.0028						38.8292	0.97354	38.8292	0.00113
38.8491	0.57646	39.9068	-0.00257						38.8493	0.9734	38.8493	0.00106
38.8691	0.57637	39.9269	-0.00223						38.8693	0.97342	38.8693	0.00111
38.8892	0.57622	39.9469	-0.00196						38.8894	0.97356	38.8894	0.00113
38.9092	0.57603	39.967	-0.00172						38.9094	0.97366	38.9094	0.00112
38.9293	0.57585	39.987	-0.00158						38.9295	0.97349	38.9295	0.0011
38.9493	0.57569	40.0071	-0.00154						38.9496	0.97309	38.9496	0.00113
38.9694	0.57556	40.0271	-0.00156						38.9696	0.97288	38.9696	0.00115
38.9894	0.57537	40.0472	-0.0015						38.9896	0.9727	38.9896	0.0011
39.0095	0.57514	40.0673	-0.00176						39.0097	0.9726	39.0097	0.00111
39.0296	0.57493	40.0873	-0.00199						39.0298	0.97227	39.0298	0.00111
39.0496	0.57482	40.1074	-0.0021						39.0498	0.97201	39.0498	0.00118
39.0697	0.5747	40.1274	-0.0022						39.0699	0.97192	39.0699	0.00119
39.0897	0.57446	40.1475	-0.00227						39.0899	0.97191	39.0899	0.00123
39.1098	0.57428	40.1675	-0.00228						39.11	0.97167	39.11	0.00127
39.1298	0.57412	40.1876	-0.00232						39.13	0.97147	39.13	0.00127
39.1499	0.57396	40.2076	-0.00244						39.1501	0.97128	39.1501	0.00129
39.1699	0.57378	40.2277	-0.00249						39.1701	0.97107	39.1701	0.00136
39.19	0.57361	40.2478	-0.00249						39.1902	0.97084	39.1902	0.00135
39.2101	0.57355	40.2678	-0.00264						39.2103	0.97059	39.2103	0.00132
39.2301	0.57355	40.2879	-0.00281						39.2303	0.97009	39.2303	0.00127
39.2502	0.57343	40.3079	-0.00283						39.2504	0.96977	39.2504	0.00128
39.2702	0.57333	40.328	-0.00284						39.2704	0.96975	39.2704	0.00282
39.2903	0.57324	40.348	-0.00281						39.2905	0.96958	39.2905	1.87715
39.3103	0.57316	40.3681	-0.00276						39.3105	0.96926	39.3105	1.87442
39.3304	0.57313	40.3881	-0.00271						39.3306	0.96898	39.3306	1.86561
39.3504	0.57306	40.4082	-0.00265						39.3506	0.9689	39.3506	1.86549
39.3705	0.57292	40.4282	-0.00262						39.3707	0.96884	39.3707	1.87238
39.3905	0.57274	40.4483	-0.00268						39.3907	0.96866	39.3907	1.87771
39.4106	0.57264	40.4684	-0.00269						39.4108	0.96851	39.4108	1.87996
39.4306	0.5726	40.4884	-0.00262						39.4308	0.96848	39.4308	1.88338
39.4507	0.59534	40.5085	-0.0026						39.4509	0.96859	39.4509	1.89732
39.5361	4.21587	40.5285	-0.0027						39.471	0.96838	39.471	1.89715
39.5561	--	40.5486	-0.0029						39.491	0.96817	39.491	1.90253
39.5762	4.43018	40.5686	-0.00287						39.5111	0.96792	39.5111	1.90343
39.5962	4.41477	40.5887	-0.00291						39.5311	0.96793	39.5311	1.90743
39.6163	--	40.6087	-0.00302						39.5512	0.96789	39.5512	1.90798
39.6364	--	40.6288	-0.00307						39.5712	0.96767	39.5712	1.91209
39.6564	--	40.6488	-0.00303						39.5913	0.96729	39.5913	1.91033
39.6765	--	40.6689	-0.00301						39.6113	0.96704	39.6113	1.91367
39.6965	4.32283	40.6889	-0.0031						39.6314	0.96684	39.6314	1.90527
39.7166	4.31178	40.709	-0.00303						39.6514	0.9668	39.6514	1.90958
39.7366	4.28104	40.7291	-0.00308						39.6715	0.96653	39.6715	1.91151
39.7567	4.25054	40.7491	-0.00316						39.6915	0.96607	39.6915	1.91387
39.7767	4.23319	40.7692	-0.0034						39.7116	0.96587	39.7116	1.91416
39.7968	4.21544	40.7892	-0.00336						39.7317	0.96574	39.7317	1.91704
39.8169	4.19265	40.8093	-0.00334						39.7517	0.96557	39.7517	1.90817
39.8369	4.18002	40.8293	-0.00333						39.7718	0.96539	39.7718	1.91493
39.857	4.15497	40.8494	-0.00341						39.7918	0.96537	39.7918	1.9135
39.877	4.12721	40.8694	-0.00338						39.8119	0.96524	39.8119	1.9081
39.8971	4.11588	40.8895	-0.00334						39.8319	0.96499	39.8319	1.91088
39.9171	4.10364	40.9096	-0.00333						39.852	0.96483	39.852	1.91528
39.9372	4.09663	40.9296	-0.00332						39.872	0.96467	39.872	1.91182
39.9572	4.07621	40.9497	-0.00318						39.8921	0.96453	39.8921	1.91144
39.9773	4.06528	40.9697	-0.00304						39.9121	0.96459	39.9121	1.91359
39.9973	4.05577	40.9898	-0.00297						39.9322	0.9645	39.9322	1.91295
40.0174	4.02939	41.0098	-0.00278						39.9523	0.96438	39.9523	1.90865
40.0374	4.0118	41.0299	-0.00244						39.9723	0.96432	39.9723	1.91341
40.0575	3.9881	41.0499	-0.00226						39.9924	0.96414	39.9924	1.90629
40.0776	3.97647	41.07	-0.00224						40.0124	0.96391	40.0124	1.90889
40.0976	3.97796	41.09	-0.00214						40.0325	0.96385	40.0325	1.90812
40.1177	3.98571	41.1101	-0.00201						40.0525	0.96362	40.0525	1.91352
40.1377	3.98234	41.1302	-0.00182						40.0726	0.96346	40.0726	1.91079
40.1578	4.00319	41.1502	-0.00168						40.0926	0.96336	40.0926	1.90758
40.1778	4.02173	41.1703	-0.00164						40.1127	0.96343	40.1127	1.90824
40.1979	4.03333	41.1903	-0.00164						40.1328	0.96342	40.1328	1.91154
40.2179	4.04014	41.2104	-0.00174						40.1528	0.96322	40.1528	1.90849
40.238	4.04889	41.2304	-0.00164						40.1729	0.9631	40.1729	1.91537
40.258	4.05366	41.2505	-0.0016						40.1929	0.96291	40.1929	1.91216
40.2781	4.0574	41.2705	-0.00163						40.213	0.96276	40.213	1.91093
40.2982	4.06813	41.2906	-0.00152						40.233	0.96263	40.233	1.90818
40.3182	4.07831	41.3106	-0.00156						40.2531	0.96238	40.2531	1.90464
40.3383	4.08555	41.3307	-0.00137						40.2731	0.96202	40.2731	1.90191
40.3583	4.0811	41.3507	-0.00123						40.2932	0.96174	40.2932	1.90602
40.3784	4.0823	41.3708	-0.0013						40.3132	0.9679	40.3132	1.9014
40.3984	4.08809	41.3909	-0.00136						40.3333	4.35711	40.3333	1.9042
40.4185	4.09032	41.4109	-0.00124						40.3533	--	40.3533	1.90137
40.4385	4.09451	41.431	-0.00092						40.3734	--	40.3734	1.90517
40.4586	4.09565	41.451	-0.00083						40.3935	--	40.3935	1.90861
40.4786	4.09692	41.4711	-0.00071						40.4135	--	40.4135	1.90592
40.4987	4.08184	41.4911	-0.00066						40.4336	--	40.4336	1.90347
40.5187	4.08938	41.5112	-0.00069						40.4536	--	40.4536	1.89919
40.5388	4.0819	41.5312	-0.00055						40.4737	4.5759	40.4737	1.90526
40.5589	4.08085	41.5513	-0.00043						40.4937	4.54153	40.4937	1.90095
40.5789	4.08548	41.5714	-0.00031						40.5138	4.52863	40.5138	1.89928
40.599	4.0902	41.5914	-0.00037						40.5338	4.51261	40.5338	1.9009
40.619	4.09735	41.6115	-0.00038						40.5539	4.49267	40.5539	1.90179
40.6391	4.07922	41.6315	-0.0003						40.5739	4.4581	40.5739	1.89747
40.6591	4.08005	41.6516	-0.00011						40.594	4.44343	40.594	1.89818
40.6792	4.08448	41.6716	-0.00016						40.614	4.42135	40.614	1.89866
40.6992	4.0838	41.6917	-0.00025						40.6341	4.41224	40.6341	1.90183
[truncated: 46,808 more rows]

## Sheet: Figure 5
Mobility (cm2 V-1 s-1)		Time (s)	Drain current (a.u.)		Time(s)	Inet/Idark
1.52795		0	0.00165		0	2.8628
1.51702		0.22055	0.00182		0.02016	2.84838
1.52531		0.44112	0.00151		0.04032	2.83801
1.52301		0.66167	0.00125		0.06048	2.82775
1.52639		0.88223	0.00072		0.08064	2.83693
1.52353		1.10278	0.0008		0.1008	2.83741
1.52425		1.32335	0.0003		0.12097	2.84766
1.52273		1.5439	0.00121		0.14113	2.82227
1.52239		1.76446	0.00027		0.16129	2.83073
1.52426		1.98501	0.00061		0.18145	2.81142
1.52448		2.20558	9e-05		0.20161	2.82954
1.52272		2.42613	-0.00012		0.22177	2.81011
1.52304		2.64669	1e-05		0.24193	2.78961
1.52302		2.86725	-0.00035		0.26209	2.76147
1.52332		3.08781	-0.00051		0.28225	2.75897
1.52292		3.30836	0.99033		0.30241	2.77947
1.52365		3.52892	0.98628		0.32258	2.77471
1.52181		3.74948	0.98937		0.34274	2.75909
1.52201		3.97004	0.98958		0.3629	2.74168
1.52239		4.19059	0.98284		0.38306	2.74085
1.52353		4.41116	0.98403		0.40322	2.76433
1.52151		4.63172	0.98758		0.42338	2.76183
1.51929		4.85227	0.98828		0.44354	2.71129
1.5184		5.07283	0.98833		0.4637	2.73763
1.52093		5.29339	0.98743		0.48386	2.72356
1.51999		5.51395	0.98572		0.50402	2.70962
1.51704		5.7345	0.98872		0.52418	2.70413
1.51091		5.95506	0.98512		0.54435	2.69972
1.52041		6.17562	0.99231		0.56451	2.71474
1.51932		6.39618	0.98501		0.58467	2.72666
1.51884		6.61673	0.98696		0.60472	2.72356
1.51006		6.8373	0.98758		0.62478	2.7089
1.51674		7.05785	0.9898		0.64483	2.67993
1.51782		7.27841	0.98905		0.66488	2.70628
1.51743		7.49896	0.98605		0.68494	2.69186
1.51741		7.71953	0.98729		0.70499	2.6586
1.51681		7.94008	0.98796		0.72505	2.66789
1.51711		8.16064	0.99027		0.7451	2.64775
1.51523		8.38119	0.98762		0.76515	2.66682
1.50516		8.60176	0.98709		0.78521	2.6574
1.51664		8.82231	0.98791		0.80526	2.64286
1.51466		9.04287	0.98803		0.82532	2.65621
1.51548		9.26344	0.99117		0.84537	2.65764
1.51302		9.48399	0.98962		0.86543	2.65454
1.51264		9.70455	0.98872		0.88548	2.64894
1.51218		9.9251	0.98908		0.90553	2.62128
1.51195		10.1457	0.98845		0.92559	2.60161
1.51207		10.3662	0.99175		0.94564	2.6332
1.51437		10.5868	0.99207		0.9657	2.65955
1.5137		10.8073	0.99324		0.98575	2.65776
1.51607		11.0279	0.98815		1.00581	2.65979
1.51436		11.2485	0.99184		1.02586	2.6183
1.51414		11.469	0.98627		1.04591	2.61282
1.51574		11.6896	0.98701		1.06597	2.60221
1.51407		11.9101	0.98932		1.08602	2.58159
1.50119		12.1307	0.98939		1.10608	2.62367
1.51121		12.3512	0.98782		1.12613	2.591
1.51122		12.5718	0.99108		1.14619	2.56645
1.51209		12.7924	0.98863		1.16624	2.56013
1.50228		13.0129	0.98916		1.18629	2.58016
1.51161		13.2335	0.98999		1.20635	2.58266
1.50038		13.454	0.9885		1.2264	2.59732
1.50948		13.6746	0.98881		1.24646	2.56704
1.50671		13.8951	0.98719		1.26651	2.56537
1.5098		14.1157	0.98885		1.28656	2.57014
1.50723		14.3363	0.98851		1.30662	2.56406
1.50827		14.5568	0.98877		1.32667	2.57503
1.50584		14.7774	0.99389		1.34673	2.55596
1.50562		14.9979	0.99244		1.36678	2.55608
1.50518		15.2185	0.99054		1.38683	2.52735
1.55486		15.439	0.98773		1.40689	2.55012
1.50301		15.6596	0.99054		1.42694	2.54404
1.55439		15.8802	0.99057		1.447	2.55023
1.5016		16.1007	0.9914		1.46705	2.57336
1.50185		16.3213	0.99253		1.48711	2.58016
1.50092		16.5419	0.99014		1.50716	2.59708
1.50097		16.7624	0.99201		1.52721	2.58588
1.55999		16.983	0.99097		1.54727	2.62212
1.53701		17.2035	0.99294		1.56732	2.59804
1.49822		17.4241	0.99432		1.58738	2.59351
1.49729		17.6446	0.98949		1.60743	2.57515
1.56673		17.8652	0.99351		1.62748	2.56585
1.49467		18.0858	0.99196		1.64754	2.5922
1.55329		18.3063	0.99382		1.66759	2.59625
1.55344		18.5269	0.99133		1.68765	2.58182
1.55808		18.7474	0.99033		1.7077	2.60722
1.49232		18.968	0.99288		1.72775	2.5792
1.58821		19.1885	0.98716		1.74781	2.57229
1.58819		19.4091	0.98894		1.76787	2.54475
1.48793		19.6297	0.99164		1.78792	2.54415
1.58863		19.8502	0.98987		1.80797	2.56394
1.58524		20.0708	0.99284		1.82803	2.56514
1.60371		20.2913	0.99248		1.84808	2.55596
1.53328		20.5119	0.98758		1.86814	2.54642
1.55022		20.7325	0.99321		1.88819	2.55226
1.58131		20.953	0.99319		1.90824	2.5407
1.57991		21.1736	0.99093		1.9283	2.55977
1.57772		21.3941	0.98951		1.94835	6.89589
1.57744		21.6147	0.9914		1.96841	89.2128
1.57525		21.8352	0.99037		1.98846	129.473
1.53225		22.0558	0.98982		2.00851	129.973
1.53515		22.2764	0.99116		2.02857	130.253
1.5727		22.4969	0.9879		2.04862	130.168
1.53347		22.7175	0.98905		2.06868	130.331
1.55521		22.938	0.98873		2.08873	130.165
1.53403		23.1586	0.99328		2.10878	129.498
1.53107		23.3791	0.99213		2.12884	129.421
1.55182		23.5997	0.99039		2.14889	129.665
1.53098		23.8203	0.99149		2.16895	129.336
1.56223		24.0408	0.992		2.189	129.41
1.53257		24.2614	0.98808		2.20905	129.527
1.53158		24.4819	0.98868		2.22911	129.874
1.5321		24.7025	0.99137		2.24916	129.457
1.53038		24.923	0.99078		2.26922	129.238
1.53245		25.1436	0.99233		2.28927	129.614
1.53168		25.3642	0.98913		2.30933	129.865
1.53193		25.5847	0.99254		2.32938	129.163
1.53081		25.8053	0.99564		2.34944	129.255
1.52945		26.0258	0.99244		2.36949	129.409
1.56179		26.2464	0.99116		2.38954	129.94
1.5286		26.467	0.99206		2.4096	130.305
1.53028		26.6875	0.99281		2.42965	129.965
1.52947		26.9081	0.98844		2.44971	130.116
1.52925		27.1286	0.9896		2.46976	130.2
1.52935		27.3492	0.99111		2.48982	130.315
1.53019		27.5697	0.99272		2.50987	130.096
1.52877		27.7903	0.9918		2.52993	130.313
1.52907		28.0109	0.99528		2.54998	130.078
1.56786		28.2314	0.99267		2.57003	129.891
1.52688		28.452	0.99087		2.59009	129.66
1.52621		28.6725	0.99062		2.61014	129.448
1.52814		28.8931	0.99027		2.6302	129.124
1.52815		29.1136	0.99185		2.65025	128.975
1.52764		29.3342	0.99219		2.67031	128.625
1.52634		29.5548	0.99228		2.69036	128.639
1.52921		29.7753	0.99144		2.71042	129.111
1.52698		29.9959	0.98947		2.73047	128.955
1.52548		30.2164	0.99366		2.75052	128.913
1.51488		30.437	0.99192		2.77058	129.117
1.5245		30.6576	0.99444		2.79063	129.049
1.52673		30.8781	0.99124		2.81069	129.281
1.52458		31.0987	0.9944		2.83074	129.16
1.52537		31.3192	0.98793		2.8508	129.487
1.52691		31.5398	0.99327		2.87085	129.359
1.52367		31.7603	0.98932		2.89091	129.793
1.5257		31.9809	0.99275		2.91096	129.564
1.52564		32.2015	0.99134		2.93101	129.464
1.52538		32.422	0.98807		2.95107	129.761
1.52839		32.6426	0.99184		2.97112	129.547
1.53141		32.8631	0.99149		2.99118	129.696
1.53601		33.0837	0.98922		3.01123	129.541
1.53788		33.3043	0.99023		3.03129	129.534
1.53745		33.5248	0.98978		3.05134	129.278
1.5375		33.7454	0.9897		3.0714	129.235
1.53539		33.9659	0.99244		3.09145	128.871
1.53769		34.1865	0.9897		3.11151	128.78
1.53565		34.407	0.99241		3.13156	129.02
1.53495		34.6276	0.99305		3.15161	129.351
1.53693		34.8482	0.99369		3.17167	129.044
1.52395		35.0687	0.99035		3.19172	129.252
1.56662		35.2893	0.99235		3.21178	128.873
1.53586		35.5099	0.99306		3.23183	129.391
1.53527		35.7304	0.99359		3.25189	129.513
1.53465		35.951	0.9914		3.27194	129.336
1.53583		36.1715	0.99158		3.29199	128.973
1.53502		36.3921	0.9888		3.31205	128.832
1.53544		36.6126	0.99009		3.3321	129.498
1.53489		36.8332	0.98912		3.35216	129.395
1.53599		37.0538	0.98995		3.37221	129.648
1.53699		37.2743	0.98977		3.39227	129.618
1.53347		37.4949	0.98921		3.41232	129.356
1.53525		37.7154	0.98844		3.43238	129.442
1.53471		37.936	0.98706		3.45243	129.193
1.53278		38.1565	0.99083		3.47248	128.914
1.53038		38.3771	0.98902		3.49254	128.465
1.53391		38.5977	0.99058		3.51259	128.601
1.53137		38.8182	0.98912		3.53265	128.558
1.53377		39.0388	0.98853		3.5527	128.99
1.5319		39.2593	0.9936		3.57276	129.578
1.52346		39.4799	0.98581		3.59281	129.828
1.53262		39.7004	0.98845		3.61287	130.217
1.5338		39.921	0.99117		3.63292	130.583
1.52913		40.1416	0.98996		3.65297	130.712
1.5306		40.3621	0.98986		3.67303	130.689
1.53114		40.5827	0.99177		3.69308	130.678
1.52939		40.8032	0.99313		3.71314	130.152
1.52969		41.0238	0.99122		3.73319	130.294
1.53108		41.2443	0.98825		3.75325	130.825
1.53029		41.4649	0.99279		3.7733	130.836
1.53007		41.6855	0.99254		3.79336	130.705
1.52956		41.906	0.99108		3.81341	130.352
1.52952		42.1266	0.9924		3.83346	129.962
1.52975		42.3471	0.99134		3.85352	129.771
1.53017		42.5677	0.99109		3.87357	129.585
1.53062		42.7883	0.99011		3.89363	129.438
1.53176		43.0088	0.99093		3.91368	129.164
1.53039		43.2294	0.99429		3.93374	129.764
1.53012		43.4499	0.98986		3.95379	129.625
1.53451		43.6705	0.99477		3.97385	129.559
1.57398		43.891	0.99383		3.9939	130.176
1.53061		44.1116	0.99333		4.01396	130.533
1.53563		44.3322	0.99637		4.03401	130.376
1.53696		44.5527	0.99817		4.05406	130.519
1.53768		44.7733	0.99008		4.07412	130.999
1.53699		44.9938	0.9913		4.09417	130.909
1.53727		45.2144	0.99475		4.11423	130.897
1.53697		45.435	0.99358		4.13428	130.84
1.5379		45.6555	0.99636		4.15434	130.773
1.53644		45.8761	0.98962		4.17439	131.165
1.53705		46.0966	0.99239		4.19444	131.502
1.53822		46.3172	0.98966		4.2145	131.267
1.53597		46.5377	0.9924		4.23455	131.043
1.52713		46.7583	0.99666		4.25461	130.897
1.53622		46.9789	0.99337		4.27466	130.752
1.53765		47.1994	0.99251		4.29472	130.676
1.53646		47.42	0.99124		4.31477	130.833
1.53501		47.6405	0.98793		4.33482	130.932
1.53533		47.8611	0.99033		4.35488	130.71
1.53638		48.0817	0.9918		4.37493	130.765
1.53567		48.3022	0.99433		4.39499	130.871
1.53627		48.5228	0.9937		4.41504	130.839
1.53644		48.7433	0.99179		4.4351	131.114
1.53663		48.9639	0.98995		4.45515	130.891
1.52554		49.1844	0.99495		4.47521	130.499
1.53528		49.405	0.99299		4.49526	130.311
1.52464		49.6255	0.99142		4.51531	130.372
1.53527		49.8461	0.99153		4.53537	130.466
1.53613		50.0667	0.99349		4.55542	130.373
1.53564		50.2872	0.98961		4.57548	130.241
1.53595		50.5078	0.99265		4.59553	130.424
1.53561		50.7283	0.99143		4.61559	130.574
1.53462		50.9489	0.99472		4.63564	130.528
1.53543		51.1695	0.99563		4.6557	130.27
1.53249		51.39	0.99147		4.67575	130.288
1.53526		51.6106	0.99283		4.69581	130.326
1.53333		51.8311	0.99256		4.71586	130.505
1.53409		52.0517	0.99451		4.73592	130.984
1.53261		52.2723	0.99495		4.75597	131.104
1.53456		52.4928	0.99318		4.77603	130.923
1.53303		52.7134	0.99446		4.79608	130.749
1.53204		52.9339	0.99632		4.81614	130.34
1.53254		53.1545	0.99687		4.83619	129.883
1.53359		53.375	0.99142		4.85624	129.779
1.53318		53.5956	0.99413		4.8763	129.979
1.53494		53.8162	0.99315		4.89635	130.321
1.53505		54.0367	0.99303		4.91641	130.181
1.53523		54.2573	0.99311		4.93646	129.921
1.53645		54.4778	0.99498		4.95651	129.842
1.53766		54.6984	0.99166		4.97657	129.533
1.53683		54.919	0.99359		4.99662	129.4
1.52662		55.1395	0.99483		5.01668	129.405
1.53769		55.3601	0.99311		5.03673	129.4
1.53674		55.5806	0.98944		5.05679	129.669
1.53747		55.8012	0.99526		5.07684	129.759
1.53804		56.0217	0.99247		5.0969	130.05
1.53763		56.2423	0.99383		5.11695	130.548
1.53671		56.4629	0.99343		5.137	130.487
1.53593		56.6834	0.99107		5.15706	130.377
1.53746		56.904	0.99253		5.17711	130.131
1.53636		57.1245	0.99735		5.19717	129.634
1.53775		57.3451	0.99455		5.21722	129.688
1.53743		57.5656	0.99172		5.23728	129.829
1.53751		57.7862	0.9916		5.25733	129.714
1.53819		58.0068	0.993		5.27739	129.712
1.53804		58.2273	0.99534		5.29744	129.46
1.52833		58.4479	0.99228		5.3175	129.277
1.53788		58.6684	0.99267		5.33755	129.54
1.53797		58.889	0.99062		5.3576	129.376
1.53807		59.1095	0.99683		5.37766	128.93
1.53831		59.3301	0.99501		5.39771	129.034
1.53669		59.5507	0.99423		5.41777	129.189
1.53607		59.7712	0.99708		5.43782	129.453
1.53705		59.9918	0.99441		5.45788	129.138
1.53549		60.2123	0.99543		5.47793	129.553
1.53793		60.4329	0.99269		5.49799	129.991
1.53981		60.6535	0.99312		5.51804	130.055
1.52478		60.874	0.99874		5.53809	130.219
1.52984		61.0946	0.9924		5.55815	130.234
1.53842		61.3151	0.99301		5.5782	130.247
1.53756		61.5357	0.99348		5.59826	129.865
1.53657		61.7562	0.99614		5.61831	130.035
1.53633		61.9768	0.99587		5.63837	129.741
1.53763		62.1974	0.99515		5.65842	129.991
1.53644		62.4179	0.99491		5.67847	130.008
1.52478		62.6385	0.99449		5.69853	130.194
1.52667		62.859	0.99151		5.71858	130.253
1.53547		63.0796	0.99784		5.73864	130.218
1.53743		63.3002	0.99745		5.75869	130.73
1.53663		63.5207	0.99536		5.77875	130.794
1.53764		63.7413	0.99639		5.7988	130.776
1.53715		63.9618	0.99715		5.81886	130.431
1.53645		64.1824	0.99335		5.83891	130.464
1.53733		64.4029	0.99464		5.85896	130.26
1.53751		64.6235	0.99233		5.87902	130.139
1.53559		64.8441	0.99592		5.89907	129.967
1.53645		65.0646	0.99237		5.91913	130.1
1.53616		65.2852	0.99449		5.93918	129.682
1.52916		65.5057	0.99509		5.95924	129.786
1.53909		65.7263	0.99704		5.97929	129.958
1.53986		65.9468	0.99636		5.99935	129.974
1.5296		66.1674	0.9967		6.0194	130.31
1.53026		66.388	0.99698		6.03946	130.346
1.52893		66.6085	0.9978		6.05951	129.802
1.53128		66.8291	0.99499		6.07956	129.629
1.53076		67.0496	0.9963		6.09962	129.294
1.529		67.2702	0.99531		6.11967	129.224
1.53109		67.4908	0.99734		6.13973	129.589
1.53119		67.7113	0.99584		6.15978	129.554
1.53076		67.9319	0.99548		6.17983	129.628
1.52895		68.1524	0.99634		6.19989	129.78
1.52953		68.373	0.99363		6.21994	129.817
1.53018		68.5935	0.99493		6.24	130.291
1.52827		68.8141	0.99874		6.26005	130.488
1.52925		69.0347	0.99711		6.28011	130.624
1.52771		69.2552	0.99806		6.30016	130.862
1.53064		69.4758	0.99661		6.32022	130.504
1.52948		69.6963	0.99968		6.34027	129.92
1.5267		69.9169	0.99526		6.36033	129.574
1.52788		70.1375	0.99629		6.38038	129.424
1.52669		70.358	0.99642		6.40044	129.611
1.5266		70.5786	0.99729		6.42049	129.776
1.52715		70.7991	0.99539		6.44054	130.168
1.52589		71.0197	0.99568		6.4606	130.257
1.52501		71.2402	0.99444		6.48065	130.342
1.52297		71.4608	0.99678		6.50071	130.102
1.52683		71.6814	0.99136		6.52076	129.894
1.52569		71.9019	0.99544		6.54082	129.546
1.51757		72.1225	0.99489		6.56087	129.856
1.52538		72.343	0.99282		6.58093	130.084
1.52589		72.5636	0.99814		6.60098	130.502
1.52792		72.7841	0.994		6.62104	130.775
1.51587		73.0047	0.99579		6.64109	130.96
1.5262		73.2253	0.99801		6.66115	130.579
1.52484		73.4458	0.9946		6.6812	130.182
1.51461		73.6664	0.99667		6.70125	129.846
1.51552		73.8869	0.99756		6.72131	130.251
1.52589		74.1075	0.99714		6.74136	130.352
1.52411		74.3281	0.99634		6.76142	130.104
1.52428		74.5486	0.99747		6.78147	130.293
1.52361		74.7692	0.99809		6.80153	130.683
1.52296		74.9897	0.99442		6.82158	130.53
1.52546		75.2103	0.99358		6.84164	130.666
1.51556		75.4309	0.99581		6.86169	130.459
1.52421		75.6514	0.99546		6.88174	130.116
1.52233		75.872	0.99446		6.9018	129.86
1.52415		76.0925	0.99444		6.92185	129.531
1.52292		76.3131	0.994		6.94191	129.415
1.52319		76.5336	0.99554		6.96196	129.608
1.52343		76.7542	0.99572		6.98202	129.517
1.52504		76.9748	0.99838		7.00207	129.732
1.52623		77.1953	0.99569		7.02213	129.83
1.5281		77.4159	0.99736		7.04218	129.897
1.52538		77.6364	0.99514		7.06224	129.955
1.52693		77.857	0.99523		7.08229	129.796
1.52809		78.0776	0.99732		7.10234	129.817
1.56556		78.2981	0.99471		7.1224	129.611
1.52623		78.5187	0.99412		7.14245	129.948
1.52755		78.7392	0.99246		7.16251	129.793
1.5873		78.9598	0.99567		7.18256	129.804
1.58613		79.1803	0.99636		7.20262	129.721
1.52768		79.4009	0.99726		7.22267	129.782
1.5853		79.6215	0.99636		7.24272	129.757
1.56568		79.842	0.9959		7.26278	129.439
1.56613		80.0626	0.99399		7.28283	129.844
1.52667		80.2831	0.99542		7.30289	130.311
1.54442		80.5037	0.99689		7.32294	130.366
1.5664		80.7242	0.99665		7.343	130.037
1.54549		80.9448	0.9936		7.36305	130.105
1.54652		81.1654	0.99564		7.38311	130.328
1.54763		81.3859	0.99933		7.40316	130.146
1.54391		81.6065	0.99871		7.42321	130.186
1.52509		81.827	0.99727		7.44327	130.448
1.54497		82.0476	0.99591		7.46332	130.903
1.54719		82.2682	0.99695		7.48338	131.021
1.5462		82.4887	0.99571		7.50343	130.944
1.52501		82.7093	0.99903		7.52349	130.892
1.52579		82.9298	0.99832		7.54354	130.087
1.54678		83.1504	0.9957		7.5636	129.512
1.51586		83.3709	0.99724		7.58365	129.643
1.54534		83.5915	0.99937		7.60371	129.593
1.54498		83.8121	1.00024		7.62376	129.798
1.52587		84.0326	0.9964		7.64381	129.817
1.52377		84.2532	0.99894		7.66387	129.847
1.54492		84.4737	0.99496		7.68392	129.73
1.54489		84.6943	0.9992		7.70398	129.879
1.54223		84.9148	0.99559		7.72403	129.943
1.5448		85.1354	0.99524		7.74409	130.035
1.52392		85.356	0.99447		7.76414	130.249
1.54404		85.5765	0.99434		7.7842	130.241
1.5445		85.7971	0.99665		7.80425	130.322
1.52414		86.0176	0.99824		7.82431	130.061
1.52507		86.2382	0.99523		7.84436	129.818
1.57308		86.4587	0.99232		7.86442	129.972
1.5227		86.6793	0.99818		7.88447	129.689
1.57255		86.8999	0.99675		7.90452	129.966
1.52323		87.1204	0.99707		7.92458	129.827
1.59618		87.341	0.99806		7.94463	129.969
1.5246		87.5615	0.99469		7.96469	129.943
1.52582		87.7821	0.99626		7.98474	129.987
1.57545		88.0027	0.99636		8.0048	129.938
		88.2232	0.99252		8.02485	129.864
		88.4438	0.9942		8.0449	129.907
		88.6643	0.99634		8.06496	129.791
		88.8849	0.99779		8.08501	129.954
		89.1055	0.99667		8.10507	129.923
		89.326	0.99575		8.12512	130.08
		89.5466	0.99666		8.14518	129.94
		89.7671	0.99675		8.16523	130.296
		89.9877	0.99569		8.18529	130.024
		90.2082	0.99511		8.20534	129.865
		90.4288	0.99725		8.22539	129.856
		90.6494	0.99762		8.24545	130.017
		90.8699	0.99798		8.2655	130.045
		91.0905	0.99369		8.28556	130.223
		91.311	0.99404		8.30561	130.199
		91.5316	0.99838		8.32567	130.688
		91.7521	0.99894		8.34572	130.179
		91.9727	0.99631		8.36578	129.741
		92.1933	0.99424		8.38583	129.802
		92.4138	0.99718		8.40588	129.642
		92.6344	0.99689		8.42594	129.333
		92.8549	0.99701		8.44599	129.214
		93.0755	0.99531		8.46605	129.13
		93.296	0.99553		8.4861	129.201
		93.5166	1.00133		8.50616	129.364
		93.7372	0.99842		8.52621	129.38
		93.9577	0.99636		8.54627	129.641
		94.1783	0.99367		8.56632	129.445
		94.3988	0.99456		8.58638	129.625
		94.6194	0.99876		8.60643	129.256
		94.84	0.99587		8.62649	129.264
		95.0605	0.99772		8.64654	129.478
		95.2811	0.99668		8.66659	129.332
		95.5016	0.99318		8.68665	129.416
		95.7222	0.99859		8.7067	129.443
		95.9428	1.00011		8.72676	129.747
		96.1633	0.99895		8.74681	129.854
		96.3839	0.99976		8.76686	129.59
		96.6044	0.99828		8.78692	130.016
		96.825	0.9963		8.80697	129.916
		97.0455	0.99812		8.82703	129.917
		97.2661	0.99557		8.84708	129.677
		97.4866	0.99726		8.86714	129.418
		97.7072	0.9974		8.88719	129.463
		97.9278	0.99812		8.90725	129.761
		98.1483	1.00126		8.9273	129.444
		98.3689	0.99825		8.94736	129.461
		98.5894	0.99823		8.96741	129.11
		98.81	0.99741		8.98746	128.881
		99.0306	0.99935		9.00752	129.382
		99.2511	0.99972		9.02757	129.709
		99.4717	1.00405		9.04763	129.801
		99.6922	0.99771		9.06768	129.408
		99.9128	0.99948		9.08774	129.187
		100.133	1.00171		9.10779	129.137
		100.354	0.99653		9.12784	129.226
		100.574	0.9998		9.1479	129.635
		100.795	1.00013		9.16795	129.368
		101.016	0.99616		9.18801	129.235
		101.236	0.99531		9.20806	129.014
		101.457	0.99814		9.22812	129.052
		101.677	0.99951		9.24817	129.158
		101.898	0.99707		9.26823	129.043
		102.118	0.99831		9.28828	128.964
		102.339	1.00115		9.30833	129.217
		102.559	0.99755		9.32839	128.724
		102.78	1.0014		9.34844	128.986
		103.001	0.99666		9.3685	129.075
		103.221	0.99956		9.38855	128.913
		103.442	0.99899		9.40861	128.694
		103.662	0.99596		9.42866	128.999
		103.883	1.00214		9.44871	129.334
		104.103	1.00079		9.46877	129.724
		104.324	0.99543		9.48882	129.909
		104.545	0.99947		9.50888	129.783
		104.765	0.99681		9.52893	129.754
		104.986	0.99716		9.54899	129.772
		105.206	0.99977		9.56904	130.12
		105.427	0.99797		9.5891	130.209
		105.647	0.99658		9.60915	130.046
		105.868	0.99871		9.6292	129.991
		106.088	1.0012		9.64926	130.417
		106.309	1.00189		9.66931	130.296
		106.53	0.99829		9.68937	129.799
		106.75	0.99808		9.70942	130
		106.971	0.99769		9.72948	129.838
		107.191	0.99772		9.74953	129.583
		107.412	0.99644		9.76959	129.752
		107.632	0.99438		9.78964	129.369
		107.853	1.00175		9.80969	129.266
		108.073	0.99548		9.82975	128.929
		108.294	0.99898		9.8498	128.774
		108.515	0.99899		9.86986	128.741
		108.735	0.99662		9.88991	128.843
		108.956	0.99787		9.90997	128.997
		109.176	1.00042		9.93002	128.88
		109.397	1.00162		9.95008	128.536
		109.617	0.99768		9.97013	128.722
		109.838	0.99982		9.99018	128.769
		110.058	0.99652		10.0102	129.301
		110.279	1.00012		10.0303	129.818
		110.5	0.99998		10.0503	129.809
		110.72	0.9992		10.0704	129.353
		110.941	0.99733		10.0905	128.743
		111.161	0.99854		10.1105	128.572
		111.382	0.99671		10.1306	128.801
		111.602	0.99577		10.1506	129.08
		111.823	0.99452		10.1707	129.263
		112.043	0.99462		10.1907	129.24
		112.264	0.99575		10.2108	129.263
		112.485	0.99507		10.2308	129.225
		112.705	0.99454		10.2509	129.249
		112.926	0.99573		10.2709	129.53
		113.146	0.99596		10.291	129.592
		113.367	0.99807		10.3111	129.945
		113.587	0.99518		10.3311	130.086
		113.808	0.99301		10.3512	130.001
		114.029	0.99481		10.3712	129.684
		114.249	0.99491		10.3913	129.907
		114.47	0.9972		10.4113	130.156
		114.69	0.99667		10.4314	130.083
		114.911	0.99533		10.4514	129.746
		115.131	0.99667		10.4715	129.394
		115.352	0.99992		10.4916	129.275
		115.572	0.99826		10.5116	129.073
		115.793	0.99613		10.5317	129.429
		116.014	0.99541		10.5517	129.302
		116.234	0.99486		10.5718	129.5
		116.455	0.99974		10.5918	129.802
		116.675	0.9953		10.6119	129.187
		116.896	0.9981		10.6319	128.906
		117.116	0.99872		10.652	128.781
		117.337	0.99478		10.672	128.707
		117.557	0.99372		10.6921	128.834
		117.778	0.99512		10.7121	128.929
		117.999	0.99814		10.7322	129.458
		118.219	0.99511		10.7523	129.519
		118.44	0.99693		10.7723	129.394
		118.66	0.99895		10.7924	129.703
		118.881	0.99435		10.8124	129.524
		119.101	0.99685		10.8325	129.326
		119.322	0.99468		10.8525	129.244
		119.542	0.99531		10.8726	129.438
		119.763	0.99206		10.8926	129.166
		119.984	0.99794		10.9127	128.865
		120.204	1.00018		10.9327	129.298
		120.425	0.99563		10.9528	129.396
		120.645	0.99545		10.9728	129.148
		120.866	0.99792		10.9929	128.69
		121.086	0.99617		11.013	128.821
		121.307	0.99766		11.033	128.625
		121.527	0.99723		11.0531	128.782
		121.748	0.99869		11.0731	129.029
		121.969	0.99582		11.0932	128.941
		122.189	0.99571		11.1132	128.954
		122.41	0.9976		11.1333	129.21
		122.63	0.99518		11.1533	129.41
		122.851	0.9987		11.1734	129.52
		123.071	1.00034		11.1935	129.624
		123.292	0.99907		11.2135	129.635
		123.513	0.99844		11.2336	129.432
		123.733	0.99803		11.2536	129.522
		123.954	0.99703		11.2737	129.609
		124.174	0.99902		11.2937	129.474
		124.395	0.99703		11.3138	129.546
		124.615	0.99775		11.3338	129.458
		124.836	0.99651		11.3539	129.347
		125.056	1.00155		11.3739	129.656
		125.277	0.995		11.394	129.773
		125.498	0.99568		11.414	129.177
		125.718	0.99883		11.4341	129.234
		125.939	0.99641		11.4542	128.84
		126.159	0.99637		11.4742	129.096
		126.38	1.00027		11.4943	129.405
		126.6	0.99508		11.5143	129.439
		126.821	0.99705		11.5344	129.458
		127.041	0.99898		11.5544	129.491
		127.262	0.99911		11.5745	129.578
		127.483	0.99742		11.5945	86.8481
		127.703	0.99823		11.6146	77.2622
		127.924	0.99936		11.6347	68.6185
		128.144	0.99842		11.6547	60.9575
		128.365	0.99886		11.6748	54.2435
		128.585	0.99907		11.6948	48.4339
		128.806	1.00355		11.7149	43.5122
		129.026	0.9963		11.7349	39.4697
		129.247	0.99833		11.755	36.281
		129.468	0.99509		11.775	33.9094
		129.688	0.99508		11.7951	32.0659
		129.909	0.99678		11.8151	30.377
		130.129	0.9992		11.8352	28.5055
		130.35	1.00114		11.8552	26.5266
		130.57	0.99577		11.8753	24.5997
		130.791	0.99767		11.8954	22.6698
		131.011	0.99786		11.9154	20.9401
		131.232	0.99749		11.9355	19.4068
		131.453	0.99738		11.9555	18.0783
		131.673	0.99887		11.9756	16.9399
		131.894	0.99875		11.9956	15.9436
		132.114	0.9974		12.0157	15.1073
		132.335	1.00114		12.0357	14.3124
		132.555	1.00216		12.0558	13.5798
		132.776	0.99599		12.0759	12.8887
		132.996	0.99963		12.0959	12.2108
		133.217	1.00032		12.116	11.5117
		133.438	0.99688		12.136	10.8973
		133.658	1.00109		12.1561	10.3142
		133.879	1.00092		12.1761	9.80805
		134.099	0.99951		12.1962	9.28198
		134.32	1.00167		12.2162	8.84818
		134.54	0.99831		12.2363	8.41354
		134.761	0.99942		12.2563	8.02051
		134.982	0.99962		12.2764	7.66539
		135.202	1.00335		12.2965	7.31563
		135.423	0.9983		12.3165	7.00103
		135.643	1.00014		12.3366	6.72506
		135.864	0.99862		12.3566	6.46578
		136.084	0.99905		12.3767	6.22117
		136.305	1.00315		12.3967	5.98632
		136.525	0.99836		12.4168	5.75148
		136.746	1.00049		12.4368	5.55693
		136.967	0.99893		12.4569	5.36262
		137.187	0.99817		12.4769	5.19322
		137.408	1.00202		12.497	5.02538
		137.628	0.99627		12.517	4.86468
		137.849	0.99759		12.5371	4.71388
		138.069	0.99527		12.5572	4.58335
		138.29	0.99968		12.5772	4.44876
		138.51	0.99679		12.5973	4.36353
		138.731	0.99336		12.6173	4.2591
		138.952	0.99684		12.6374	4.14013
		139.172	0.99696		12.6574	4.03689
		139.393	0.99633		12.6775	3.9426
		139.613	1.0017		12.6975	3.834
		139.834	1.00124		12.7176	3.7589
		140.054	0.99619		12.7377	3.68535
		140.275	0.99597		12.7577	3.65435
		140.495	0.99928		12.7778	3.60297
		140.716	0.9992		12.7978	3.51917
		140.937	0.99933		12.8179	3.47196
		141.157	0.99931		12.8379	3.43977
		141.378	0.99991		12.858	3.39102
		141.598	0.99793		12.878	3.35585
		141.819	1.00031		12.8981	3.33225
		142.039	1.00147		12.9181	3.27479
		142.26	0.99899		12.9382	3.26156
		142.481	0.99875		12.9582	3.22043
		142.701	0.99795		12.9783	3.22234
		142.922	0.99661		12.9984	3.17894
		143.142	0.9995		13.0184	3.14044
		143.363	0.99899		13.0385	3.12208
		143.583	0.99946		13.0585	3.09073
		143.804	0.99673		13.0786	3.08239
		144.024	0.99907		13.0986	3.08429
		144.245	0.99521		13.1187	3.08155
		144.466	1.00133		13.1387	3.04412
		144.686	0.99754		13.1588	3.02564
		144.907	0.99694		13.1789	3.02707
		145.127	0.99897		13.1989	3.0651
		145.348	0.99739		13.2189	3.04948
		145.568	0.99875		13.239	3.01181
		145.789	0.99466		13.2591	3.01205
		146.009	0.99765		13.2791	3.0372
		146.23	1.00005		13.2992	2.99488
		146.451	0.99628		13.3192	2.98368
		146.671	0.99712		13.3393	2.96556
		146.892	0.99729		13.3593	2.95459
		147.112	1.00001		13.3794	2.97319
		147.333	0.99756		13.3994	2.95602
		147.553	0.99724		13.4195	2.95876
		147.774	0.998		13.4396	2.96246
		147.994	0.998		13.4596	2.97808
		148.215	1.00005		13.4797	2.94887
		148.436	0.99754		13.4997	2.94172
		148.656	0.99809		13.5198	2.96079
		148.877	0.99524		13.5398	2.95209
		149.097	0.99782		13.5599	2.96055
		149.318	0.9946		13.5799	2.94887
		149.538	0.99848		13.6	2.96103
		149.759	0.99699		13.6201	2.94565
		149.979	0.9981		13.6401	2.92658
		150.2	0.99995		13.6602	2.91132
		150.421	0.99684		13.6802	2.89558
		150.641	0.99639		13.7003	2.8901
		150.862	0.99778		13.7203	2.91764
		151.082	0.99719		13.7404	2.91072
		151.303	0.99914		13.7604	2.92562
		151.523	0.99702		13.7805	2.91203
		151.744	0.99784		13.8005	2.90929
		151.964	0.99774		13.8206	2.89999
		152.185	0.99905		13.8407	2.92336
		152.406	0.99776		13.8607	2.92956
		152.626	0.9986		13.8808	2.91037
		152.847	0.99807		13.9008	2.91382
		153.067	0.99711		13.9209	2.92408
		153.288	0.99825		13.9409	2.90965
		153.508	0.99935		13.961	2.90965
		153.729	0.99886		13.981	2.92157
		153.95	0.99744		14.0011	2.90095
		154.17	0.99894		14.0211	2.8938
		154.391	0.99276		14.0412	2.91287
		154.611	0.9977		14.0612	2.90965
		154.832	0.99685		14.0813	2.88783
		155.052	0.99836		14.1014	2.8901
		155.273	0.99573		14.1214	2.86769
		155.493	0.99679		14.1415	2.88331
		155.714	0.99567		14.1615	2.88199
		155.935	0.99667		14.1816	2.887
		156.155	0.99728		14.2016	2.89451
		156.376	0.99927		14.2217	2.90047
		156.596	0.99616		14.2417	2.8814
		156.817	0.99592		14.2618	2.89666
		157.037	0.9982		14.2818	2.92849
		157.258	0.99953		14.3019	2.89737
		157.478	0.99717		14.3219	2.89773
		157.699	0.99677		14.342	2.89487
		157.92	0.99859		14.3621	2.89713
		158.14	0.99986		14.3821	2.9019
		158.361	0.99402		14.4022	2.90619
		158.581	0.99294		14.4222	2.90333
		158.802	0.99975		14.4423	2.8932
		159.022	0.99666		14.4623	2.87401
		159.243	0.99321		14.4824	2.91799
		159.463	0.9955		14.5024	2.88569
		159.684	0.99447		14.5225	2.90834
		159.905	0.99945		14.5426	2.88092
		160.125	0.99882		14.5626	2.89952
		160.346	1.00191		14.5827	2.91525
		160.566	0.99844		14.6027	2.94339
		160.787	0.99873		14.6228	2.96198
		161.007	0.99793		14.6428	2.954
		161.228	0.99855		14.6629	2.99119
		161.448	0.99827		14.6829	3.00085
		161.669	0.99587		14.703	2.99083
		161.89	1.00007		14.723	2.99548
		162.11	0.99829		14.7431	3.00013
		162.331	0.99982		14.7631	3.00096
		162.551	0.99866		14.7832	2.97355
		162.772	0.99813		14.8033	2.98821
		162.992	0.99712		14.8233	2.99143
		163.213	0.99868		14.8434	2.96926
		163.434	0.99485		14.8634	3.0223
		163.654	0.99895		14.8835	3.01324
		163.875	0.99703		14.9035	3.02421
		164.095	0.99647		14.9236	3.01455
		164.316	0.99362		14.9436	3.02886
		164.536	0.99414		14.9637	3.04662
		164.757	0.99636		14.9838	3.04233
		164.977	0.99776		15.0038	3.03077
		165.198	0.99698		15.0238	3.04507
		165.419	0.99569		15.0439	3.02981
		165.639	0.99713		15.064	3.01408
		165.86	0.99995		15.084	3.01765
		166.08	0.99522		15.1041	3.02838
		166.301	0.9983		15.1241	3.00919
		166.521	0.99469		15.1442	2.99596
		166.742	1.00052		15.1642	2.98499
		166.962	0.99474		15.1843	2.98213
		167.183	0.99702		15.2043	3.00311
		167.404	0.99728		15.2244	3.01861
		167.624	0.9967		15.2445	2.99703
		167.845	0.99741		15.2645	3.03589
		168.065	0.99289		15.2846	3.03613
		168.286	0.99782		15.3046	3.03685
		168.506	0.9964		15.3247	3.03506
		168.727	1.00029		15.3447	3.0378
		168.947	0.99649		15.3648	3.04591
		169.168	0.99772		15.3848	3.08072
		169.389	0.99845		15.4049	3.06915
		169.609	0.99738		15.4249	3.06856
		169.83	1.00087		15.445	3.03613
		170.05	0.99659		15.465	3.04638
		170.271	0.99757		15.4851	3.0322
		170.491	0.99655		15.5052	3.01622
		170.712	1.00022		15.5252	3.01694
		170.932	0.99987		15.5453	3.03005
		171.153	0.99675		15.5653	3.04388
		171.374	0.99873		15.5854	3.03148
		171.594	0.997		15.6054	3.0353
		171.815	0.9954		15.6255	3.03005
		172.035	0.99533		15.6455	3.02326
		172.256	0.99773		15.6656	3.04173
		172.476	0.99543		15.6857	3.04066
		172.697	0.99904		15.7057	3.01706
		172.917	0.99676		15.7258	3.01002
		173.138	0.99799		15.7458	3.03709
		173.359	1.00044		15.7659	3.0111
		173.579	0.99823		15.7859	3.01885
		173.8	0.99705		15.806	3.02361
		174.02	0.99868		15.826	3.04162
		174.241	0.99854		15.8461	3.04412
		174.461	0.99826		15.8661	3.03375
		174.682	0.99587		15.8862	3.02743
		174.903	0.99792		15.9062	3.02409
		175.123	0.99886		15.9263	3.0347
		175.344	0.99631		15.9464	3.01646
		175.564	0.99978		15.9664	3.04018
		175.785	0.99687		15.9865	3.02874
		176.005	0.99875		16.0065	3.00669
		176.226	0.99876		16.0266	3.00752
		176.446	0.99674		16.0466	2.99381
		176.667	0.99981		16.0667	3.02147
		176.888	0.99702		16.0867	3.04734
		177.108	0.99905		16.1068	3.05103
		177.329	0.99923		16.1268	3.02802
		177.549	0.9967		16.1469	3.03959
		177.77	0.99987		16.1669	3.02004
		177.99	0.9985		16.187	3.00847
		178.211	0.9967		16.2071	3.03697
		178.431	0.99776		16.2271	3.02731
		178.652	0.99644		16.2472	3.0322
		178.873	1.00091		16.2672	3.00228
		179.093	0.99713		16.2873	2.99131
		179.314	1.00074		16.3073	3.01074
		179.534	0.99604		16.3274	3.00991
		179.755	0.9985		16.3474	3.01634
		179.975	1.00317		16.3675	3.00347
		180.196	0.99907		16.3876	3.02493
		180.416	0.99679		16.4076	3.03267
		180.637	0.99856		16.4277	3.00228
		180.858	0.99786		16.4477	3.0111
		181.078	0.99698		16.4678	3.00466
		181.299	0.99769		16.4878	2.98964
		181.519	0.99366		16.5079	2.99107
		181.74	0.99772		16.5279	3.00168
		181.96	0.99722		16.548	2.99882
		182.181	0.99829		16.568	2.98833
		182.401	0.99939		16.5881	2.97927
		182.622	0.99799		16.6081	3.00573
		182.843	0.99439		16.6282	3.00728
		183.063	0.99822		16.6483	3.00025
		183.284	0.99661		16.6683	3.00585
		183.504	0.99362		16.6884	3.03041
		183.725	0.99716		16.7084	2.99727
		183.945	0.99649		16.7285	3.03136
		184.166	1.00038		16.7485	3.02063
		184.387	0.99784		16.7686	3.01646
		184.607	0.99823		16.7886	3.0055
		184.828	0.99419		16.8087	3.00156
		185.048	0.99729		16.8287	2.954
		185.269	0.99575		16.8488	2.92527
		185.489	0.99887		16.8689	2.94196
		185.71	0.99558		16.8889	2.91943
		185.93	0.9966		16.909	2.92002
		186.151	0.99827		16.929	2.9236
		186.372	0.99884		16.9491	2.89701
		186.592	0.99832		16.9691	2.90357
		186.813	0.9991		16.9892	2.90369
		187.033	1.00184		17.0092	2.89737
		187.254	0.99925		17.0293	2.89904
		187.474	0.99742		17.0494	2.90762
		187.695	0.99706		17.0694	2.8926
		187.915	0.99771		17.0894	2.93325
		188.136	0.99735		17.1095	2.94565
		188.357	0.99592		17.1296	2.93945
		188.577	0.99827		17.1496	2.92527
		188.798	0.99619		17.1697	2.90274
		189.018	0.99848		17.1897	2.90131
		189.239	0.99894		17.2098	2.86888
		189.459	0.99938		17.2298	2.8485
		189.68	1.00036		17.2499	2.8628
		189.9	0.99565		17.27	2.85219
		190.121	1.0018		17.29	2.84432
		190.342	1.00028		17.3101	2.84981
		190.562	0.99977		17.3301	2.86936
		190.783	1.00254		17.3502	2.86042
		191.003	0.99728		17.3702	2.85779
		191.224	0.999		17.3903	2.87126
		191.444	0.99842		17.4103	2.88044
		191.665	0.99828		17.4304	2.86459
		191.885	0.99931		17.4504	2.90142
		192.106	0.99721		17.4705	2.91776
		192.327	1.0013		17.4905	2.87723
		192.547	0.99466		17.5106	2.87794
		192.768	0.99987		17.5307	2.86054
		192.988	0.9995		17.5507	2.86256
		193.209	0.99424		17.5708	2.84051
		193.429	0.99798		17.5908	2.85052
		193.65	0.99941		17.6109	2.8516
		193.87	0.99789		17.6309	2.85529
		194.091	0.99462		17.651	2.83216
		194.312	0.99658		17.671	2.8237
		194.532	0.998		17.6911	2.80558
		194.753	0.99591		17.7111	2.80987
		194.973	0.99901		17.7312	2.81583
		195.194	0.99543		17.7512	2.81714
		195.414	0.99936		17.7713	2.84122
		195.635	0.99828		17.7914	2.85565
		195.856	0.99428		17.8114	2.86352
		196.076	0.99991		17.8315	2.85183
		196.297	0.99626		17.8515	2.83658
		196.517	0.99676		17.8716	2.82692
		196.738	0.99825		17.8916	2.79461
		196.958	1.00273		17.9117	2.81345
		197.179	0.99946		17.9317	2.81118
		197.399	0.99554		17.9518	2.79163
		197.62	1.00306		17.9718	2.80129
		197.841	0.99524		17.9919	2.80022
		198.061	1.00129		18.012	2.81023
		198.282	0.99901		18.032	2.84516
		198.502	0.99586		18.0521	2.84444
		198.723	0.9986		18.0721	2.84587
		198.943	0.99977		18.0922	2.83395
		199.164	0.99997		18.1122	2.82382
		199.384	0.99889		18.1323	2.82656
		199.605	0.99491		18.1523	2.8324
		199.826	0.99715		18.1724	2.80355
		200.046	0.99682		18.1925	2.79509
		200.267	0.99678		18.2125	2.79151
		200.487	0.99632		18.2326	2.78126
		200.708	0.99631		18.2526	2.76052
		200.928	0.99599		18.2727	2.79807
		201.149	0.99681		18.2927	2.80463
		201.369	1.00019		18.3128	2.80892
		201.59	0.99636		18.3328	2.82048
		201.811	0.99849		18.3529	2.79724
		202.031	0.99472		18.3729	2.78758
		202.252	0.99877		18.393	2.78901
		202.472	0.9963		18.413	2.81333
		202.693	0.99871		18.4331	2.80022
		202.913	0.99414		18.4532	2.77661
		203.134	0.99943		18.4732	2.79676
		203.354	0.99865		18.4933	2.75146
		203.575	0.99675		18.5133	2.76624
		203.796	0.99547		18.5334	2.77482
		204.016	0.99612		18.5534	2.76481
		204.237	0.99897		18.5735	2.77244
		204.457	0.9975		18.5935	2.76004
		204.678	0.99653		18.6136	2.7331
		204.898	0.9987		18.6336	2.70699
		205.119	0.99545		18.6537	2.72917
		205.339	0.99818		18.6738	2.7039
		205.56	0.99813		18.6938	2.70235
		205.781	0.99712		18.7139	2.71152
		206.001	0.99705		18.7339	2.68947
		206.222	1.00055		18.754	2.70592
		206.442	0.99578		18.774	2.71665
		206.663	0.99456		18.7941	2.72666
		206.883	0.99429		18.8141	2.6909
		207.104	0.99444		18.8342	2.69293
		207.325	0.99697		18.8543	2.68625
		207.545	0.9964		18.8743	2.67731
		207.766	0.99812		18.8944	2.66956
		207.986	0.99619		18.9144	2.70437
		208.207	0.99688		18.9345	2.66754
		208.427	0.99611		18.9545	2.67612
		208.648	0.99593		18.9746	2.69019
		208.868	0.99655		18.9946	2.7064
		209.089	0.99604		19.0147	2.71284
		209.31	0.99677		19.0347	2.72833
		209.53	0.99893		19.0548	2.72714
		209.751	1.00068		19.0749	2.74002
		209.971	0.99422		19.0949	2.73763
		210.192	0.99539		19.115	2.72142
		210.412	0.99758		19.135	2.72762
		210.633	0.99856		19.1551	2.72917
		210.853	0.9996		19.1751	2.7157
		211.074	0.99638		19.1952	2.72428
		211.295	0.99548		19.2152	2.71045
		211.515	0.99779		19.2353	2.6965
		211.736	0.99448		19.2553	2.67564
		211.956	0.99952		19.2754	2.70556
		212.177	0.99644		19.2954	2.71343
		212.397	0.99426		19.3155	2.71367
		212.618	0.99552		19.3356	2.69197
		212.838	0.99547		19.3556	2.69555
		213.059	0.99568		19.3757	2.71069
		213.28	0.99447		19.3957	2.70056
		213.5	0.99454		19.4158	2.70509
		213.721	0.99732		19.4358	2.71987
		213.941	0.99879		19.4559	2.71045
		214.162	1.00116		19.4759	2.69472
		214.382	1.00026		19.496	2.67695
		214.603	0.99643		19.516	2.66885
		214.823	0.99706		19.5361	2.67505
		215.044	0.99293		19.5562	2.65895
		215.265	0.99732		19.5762	2.64071
		215.485	0.99841		19.5963	2.64226
		215.706	0.99505		19.6163	2.64679
		215.926	0.99718		19.6364	2.63905
		216.147	0.99597		19.6564	2.62319
		216.367	0.99897		19.6765	2.58504
		216.588	0.99454		19.6965	2.57813
		216.809	0.99622		19.7166	2.56454
		217.029	0.99588		19.7367	2.56573
		217.25	0.99649		19.7567	2.54964
		217.47	0.99957		19.7768	2.55333
		217.691	0.99444		19.7968	2.56943
		217.911	0.9986		19.8169	2.57455
		218.132	0.99729		19.8369	2.56978
		218.352	0.99662		19.857	2.56752
		218.573	0.99657		19.877	2.54308
		218.794	0.9939		19.8971	2.55178
		219.014	1.00093		19.9171	2.56752
		219.235	0.99907		19.9372	2.56537
		219.455	0.99625		19.9572	2.54737
		219.676	0.99613		19.9773	2.53593
		219.896	0.99996		19.9974	2.50398
		220.117	0.99607		20.0174	2.49742
		220.337	0.99522		20.0375	2.4867
		220.558	1.00025		20.0575	2.49564
		220.779	1.00129		20.0776	2.49528
		220.999	0.99884		20.0976	2.49337
		221.22	0.99785		20.1177	2.53319
		221.44	0.99777		20.1377	2.49993
		221.661	0.99536		20.1578	2.51197
		221.881	0.99928		20.1778	2.53891
		222.102	0.99551		20.1979	2.53223
		222.322	0.99674		20.2179	2.53593
		222.543	0.99746		20.238	2.54594
		222.764	0.99785		20.2581	2.5587
		222.984	1.00159		20.2781	2.55846
		223.205	0.99537		20.2982	2.54904
		223.425	0.99719		20.3182	2.53867
		223.646	0.99894		20.3383	2.53736
		223.866	0.99453		20.3583	2.53307
		224.087	0.99672		20.3784	2.52544
		224.307	0.99747		20.3984	2.53092
		224.528	0.99922		20.4185	2.53116
		224.749	0.99871		20.4385	2.55333
		224.969	0.99701		20.4586	2.56287
		225.19	1.00153		20.4787	2.573
		225.41	1.00056		20.4987	2.55441
		225.631	0.99988		20.5188	2.56049
		225.851	0.99985		20.5388	2.54821
		226.072	0.9946		20.5589	2.54082
		226.292	0.99854		20.5789	2.51936
		226.513	0.99405		20.599	2.50184
		226.734	0.99677		20.619	2.49766
		226.954	0.99676		20.6391	2.50041
		227.175	0.99885		20.6592	2.50422
		227.395	0.99602		20.6792	2.49206
		227.616	0.99924		20.6993	2.48026
		227.836	0.99568		20.7193	2.47835
		228.057	0.99516		20.7394	2.49099
		228.278	0.99981		20.7594	2.49218
		228.498	0.99843		20.7795	2.48705
		228.719	0.99917		20.7995	2.49599
		228.939	0.99777		20.8196	2.46011
		229.16	1.00067		20.8396	2.43353
		229.38	0.99687		20.8597	2.43591
		229.601	0.99642		20.8798	2.44497
		229.821	0.99704		20.8998	2.43794
		230.042	0.99513		20.9199	2.42518
		230.263	0.99706		20.9399	2.45761
		230.483	0.99502		20.96	2.42387
		230.704	0.99427		20.98	2.43401
		230.924	0.99555		21.0001	2.40814
		231.145	0.99754		21.0201	2.43889
		231.365	0.99818		21.0402	2.44867
		231.586	1.00116		21.0602	2.44581
		231.806	1.00109		21.0803	2.43794
		232.027	0.99797		21.1003	2.41875
		232.248	1.00038		21.1204	2.4433
		232.468	0.99753		21.1405	2.45463
		232.689	0.99616		21.1605	2.43877
		232.909	0.99913		21.1806	2.4402
		233.13	0.99782		21.2006	2.44342
		233.35	0.99506		21.2207	2.43973
		233.571	0.99509		21.2407	2.45666
		233.791	0.99942		21.2608	2.44187
		234.012	0.99948		21.2808	2.44402
		234.233	0.99926		21.3009	2.40885
		234.453	0.9976		21.3209	2.41791
		234.674	0.99444		21.341	2.40551
		234.894	0.99983		21.3611	2.41052
		235.115	0.99828		21.3811	2.40826
		235.335	0.99751		21.4012	2.3986
		235.556	0.99971		21.4212	2.39204
		235.776	0.99871		21.4413	2.38847
		235.997	0.99686		21.4613	2.3626
		236.218	0.99763		21.4814	2.38728
		236.438	0.99795		21.5014	2.37261
		236.659	0.99968		21.5215	2.375
		236.879	1.00052		21.5416	2.36725
		237.1	1.00032		21.5616	2.36343
		237.32	0.9987		21.5817	2.37178
		237.541	0.99685		21.6017	2.38716
		237.762	1.00074		21.6218	2.4042
		237.982	1.00049		21.6418	2.4011
		238.203	1.00072		21.6619	2.3862
		238.423	1.00106		21.6819	2.37607
		238.644	0.99931		21.702	2.36927
		238.864	0.9964		21.722	2.37321
		239.085	1.00197		21.7421	2.35855
		239.305	0.9985		21.7621	2.35485
		239.526	0.99901		21.7822	2.37416
		239.747	0.99998		21.8023	2.37845
		239.967	0.9979		21.8223	2.38763
		240.188	0.9999		21.8424	2.39204
		240.408	0.99992		21.8624	2.37547
		240.629	0.99762		21.8825	2.37178
		240.849	1.00014		21.9025	2.37881
		241.07	0.99858		21.9226	2.38048
		241.29	0.99838		21.9426	2.39777
		241.511	1.00091		21.9627	2.58159
		241.732	0.99524		21.9827	23.6388
		241.952	0.99773		22.0028	161.417
		242.173	1.00113		22.0228	272.573
		242.393	0.99836		22.0429	272.481
		242.614	0.99947		22.063	272.252
		242.834	0.9983		22.083	271.923
		243.055	0.99969		22.1031	272.014
		243.275	0.99806		22.1231	272.141
		243.496	0.9986		22.1432	272.45
		243.717	1.00004		22.1632	272.619
		243.937	0.99958		22.1833	272.688
		244.158	1.00052		22.2033	272.546
		244.378	0.99655		22.2234	272.476
		244.599	1.00118		22.2434	272.621
		244.819	1.00018		22.2635	272.529
		245.04	0.99518		22.2836	272.546
		245.261	1.00129		22.3036	272.541
		245.481	0.99811		22.3237	272.877
		245.702	0.99943		22.3437	272.727
		245.922	0.99831		22.3638	273.283
		246.143	0.99595		22.3838	273.278
		246.363	1.00096		22.4039	273.199
		246.584	0.99757		22.4239	273.005
		246.804	1.00077		22.444	273.101
		247.025	1.00006		22.4641	273.024
		247.246	0.99702		22.4841	272.941
		247.466	0.99561		22.5041	272.842
		247.687	1.00112		22.5242	273.792
		247.907	0.99915		22.5443	274.058
		248.128	1.00133		22.5643	274.205
		248.348	1.00049		22.5844	274.218
		248.569	1.00086		22.6044	274.472
		248.789	0.99727		22.6245	274.53
		249.01	1.0009		22.6445	274.594
		249.231	0.99823		22.6646	274.235
		249.451	0.99961		22.6846	273.56
		249.672	1.00081		22.7047	273.53
		249.892	0.99976		22.7248	273.725
		250.113	0.99566		22.7448	273.973
		250.333	1.00227		22.7649	273.872
		250.554	0.99951		22.7849	273.769
		250.774	0.99817		22.805	273.129
		250.995	1.00392		22.825	272.729
		251.216	0.99895		22.8451	272.602
		251.436	0.99761		22.8651	272.595
		251.657	0.99704		22.8852	272.665
		251.877	0.99775		22.9052	272.427
		252.098	0.99578		22.9253	272.354
		252.318	0.99566		22.9454	272.431
		252.539	0.99849		22.9654	271.906
		252.759	0.99778		22.9855	272.081
		252.98	1.00115		23.0055	272.237
		253.201	0.99681		23.0256	271.951
		253.421	0.99898		23.0456	272.165
		253.642	0.99908		23.0657	272.26
		253.862	0.99714		23.0857	272.308
		254.083	0.99643		23.1058	271.889
		254.303	0.99835		23.1258	271.972
		254.524	1.00082		23.1459	271.936
		254.744	0.99768		23.1659	271.607
		254.965	1.00066		23.186	271.579
		255.186	1.00181		23.2061	272.267
		255.406	0.9993		23.2261	272.279
		255.627	1.00186		23.2462	272.125
		255.847	1.00047		23.2662	271.794
		256.068	1.00045		23.2863	271.673
		256.288	0.99965		23.3063	271.932
		256.509	1.00144		23.3264	272.551
		256.729	1.00268		23.3464	272.426
		256.95	0.99865		23.3665	272.568
		257.171	1.00012		23.3865	272.412
		257.391	1.00057		23.4066	272.574
		257.612	0.99826		23.4267	272.719
		257.832	1.00122		23.4467	272.691
		258.053	1.00065		23.4668	272.395
		258.273	0.99521		23.4868	272.341
		258.494	1.00022		23.5069	272.311
		258.715	1.00005		23.5269	272.338
		258.935	0.99816		23.547	271.97
		259.156	1.00031		23.567	271.723
		259.376	0.99804		23.5871	271.465
		259.597	0.99831		23.6072	271.387
		259.817	0.99736		23.6272	271.803
		260.038	1.00048		23.6472	271.741
		260.258	0.9965		23.6673	272.183
		260.479	1.0002		23.6874	272.376
		260.7	0.99945		23.7074	272.377
		260.92	1.00007		23.7275	272.326
		261.141	0.9946		23.7475	272.027
		261.361	0.99512		23.7676	271.971
		261.582	0.99809		23.7876	271.873
		261.802	0.9983		23.8077	271.648
		262.023	0.99754		23.8277	271.683
		262.243	1.00138		23.8478	271.68
		262.464	0.99697		23.8679	271.499
		262.685	0.99721		23.8879	271.397
		262.905	0.99963		23.908	271.343
		263.126	0.99753		23.928	271.713
		263.346	0.99712		23.9481	272.204
		263.567	1.00367		23.9681	272.317
		263.787	0.99866		23.9882	272.816
		264.008	0.99716		24.0082	272.822
		264.228	0.99352		24.0283	272.616
		264.449	0.99838		24.0483	272.021
		264.67	0.99847		24.0684	271.819
		264.89	1.00064		24.0884	271.73
		265.111	0.9988		24.1085	272.054
		265.331	1.00106		24.1286	272.475
		265.552	0.99986		24.1486	272.663
		265.772	0.99828		24.1687	272.576
		265.993	1.00063		24.1887	272.49
		266.214	0.99738		24.2088	272.301
		266.434	1.00081		24.2288	272.28
		266.655	0.9989		24.2489	271.83
		266.875	1.00111		24.2689	271.833
		267.096	1.0006		24.289	272.033
		267.316	1.00235		24.309	272.104
		267.537	1.00493		24.3291	272.04
		267.757	1.00182		24.3492	271.829
		267.978	0.99947		24.3692	271.482
		268.199	1.00243		24.3893	271.558
		268.419	0.99773		24.4093	272.078
		268.64	1.00247		24.4294	271.962
		268.86	1.0009		24.4494	271.845
		269.081	0.99849		24.4695	271.594
		269.301	1.00101		24.4895	271.106
		269.522	1.00041		24.5096	271.25
		269.742	0.99683		24.5296	271.023
		269.963	0.99991		24.5497	270.789
		270.184	0.99621		24.5697	271.126
		270.404	0.99638		24.5898	271.379
		270.625	1.00074		24.6099	271.123
		270.845	0.99882		24.6299	271.271
		271.066	0.99974		24.65	271.726
		271.286	1.00416		24.67	272.033
		271.507	1.00304		24.6901	272.268
		271.727	0.99823		24.7101	272.076
		271.948	0.99874		24.7302	272.105
		272.169	1.00243		24.7502	271.956
		272.389	0.9991		24.7703	272.128
		272.61	0.99904		24.7904	272.32
		272.83	0.99976		24.8104	272.13
		273.051	0.99882		24.8305	272.207
		273.271	1.00003		24.8505	272.343
		273.492	0.9995		24.8706	272.295
		273.712	0.99675		24.8906	272.464
		273.933	1.0012		24.9107	272.456
		274.154	1.00008		24.9307	272.446
		274.374	0.99967		24.9508	272.051
		274.595	0.99897		24.9708	271.631
		274.815	1.00165		24.9909	271.942
		275.036	0.99857		25.011	271.793
		275.256	1.0002		25.031	272.13
		275.477	0.99706		25.0511	272.342
		275.697	0.99961		25.0711	272.405
		275.918	0.99788		25.0912	272.387
		276.139	0.99844		25.1112	272.349
		276.359	0.99883		25.1313	272.378
		276.58	0.9993		25.1513	272.428
		276.8	1.00287		25.1714	272.501
		277.021	1.00007		25.1914	272.305
		277.241	0.99885		25.2115	272.534
		277.462	0.99735		25.2315	272.24
		277.683	0.99698		25.2516	271.531
		277.903	0.99786		25.2717	271.675
		278.124	0.99726		25.2917	271.698
		278.344	0.99745		25.3118	271.7
		278.565	1.00088		25.3318	271.762
		278.785	0.99886		25.3519	271.77
		279.006	0.99774		25.3719	272.213
		279.226	0.99977		25.392	272.49
		279.447	0.99672		25.412	272.664
		279.668	0.99635		25.4321	272.43
		279.888	1.00036		25.4521	272.794
		280.109	0.99825		25.4722	273.121
		280.329	1.00012		25.4923	273.13
		280.55	0.99852		25.5123	273.177
		280.77	0.99695		25.5324	272.578
		280.991	1.00068		25.5524	272.08
		281.211	1.00085		25.5725	272.002
		281.432	0.99955		25.5925	271.313
		281.653	0.99838		25.6126	271.392
		281.873	1.00017		25.6326	271.376
		282.094	1.00245		25.6527	271.455
		282.314	1.0005		25.6728	271.741
		282.535	1.00012		25.6928	271.583
		282.755	1.00076		25.7129	271.525
		282.976	0.99492		25.7329	271.538
		283.196	1.00056		25.753	271.995
		283.417	0.99898		25.773	272.235
		283.638	0.99942		25.7931	272.441
		283.858	0.99971		25.8131	272.497
		284.079	0.99942		25.8332	272.595
		284.299	1.00182		25.8532	272.496
		284.52	0.99856		25.8733	271.893
		284.74	0.99759		25.8934	271.559
		284.961	0.99739		25.9134	271.599
		285.181	1.00351		25.9335	271.559
		285.402	0.99796		25.9535	271.53
		285.623	0.99783		25.9736	271.289
		285.843	1.00011		25.9936	271.529
		286.064	0.99561		26.0137	271.603
		286.284	0.99386		26.0337	271.459
		286.505	0.99574		26.0538	271.473
		286.725	0.99837		26.0738	271.586
		286.946	1.00429		26.0939	271.652
		287.167	0.99823		26.1139	271.945
		287.387	0.99891		26.134	272.288
		287.608	1.00256		26.1541	272.035
		287.828	0.99843		26.1741	272.552
		288.049	0.99868		26.1942	272.823
		288.269	1.00044		26.2142	273.016
		288.49	0.99656		26.2343	272.953
		288.71	1.00181		26.2543	272.977
		288.931	1.00022		26.2744	273.228
		289.152	0.99761		26.2944	273.232
		289.372	0.99977		26.3145	272.904
		289.593	1.00117		26.3345	273.057
		289.813	1.00211		26.3546	273.117
		290.034	0.99906		26.3746	273.168
		290.254	1.00081		26.3947	272.918
		290.475	0.99743		26.4148	273.076
		290.695	1.0009		26.4348	273.261
		290.916	0.99773		26.4549	273.013
		291.137	1.00218		26.4749	273.015
		291.357	1.00158		26.495	272.847
		291.578	0.99818		26.515	272.824
		291.798	0.996		26.5351	272.467
		292.019	0.99585		26.5551	272.309
		292.239	0.99775		26.5752	272.484
		292.46	0.99822		26.5953	272.17
		292.68	1.00124		26.6153	272.153
		292.901	0.99865		26.6354	271.728
		293.122	1.00006		26.6554	271.282
		293.342	0.9992		26.6755	271.079
		293.563	0.9982		26.6955	271.505
		293.783	0.99834		26.7156	271.526
		294.004	0.99934		26.7356	271.285
		294.224	1.00178		26.7557	271.012
		294.445	0.9975		26.7757	271.078
		294.665	0.99928		26.7958	271.054
		294.886	0.99905		26.8158	271.56
		295.107	0.99868		26.8359	271.441
		295.327	0.99879		26.8559	271.143
		295.548	0.99714		26.876	271.159
		295.768	0.99724		26.8961	271.089
		295.989	1.00049		26.9161	270.59
		296.209	0.99833		26.9362	270.326
		296.43	1.00103		26.9562	270.326
		296.651	1.00015		26.9763	270.759
		296.871	0.99893		26.9963	270.836
		297.092	1.00104		27.0164	271.143
		297.312	0.99929		27.0364	271.726
		297.533	0.99677		27.0565	271.798
		297.753	0.99763		27.0766	272.008
		297.974	0.99465		27.0966	271.762
		298.194	0.9961		27.1167	271.32
		298.415	0.99501		27.1367	271.64
		298.636	0.9942		27.1568	271.733
		298.856	0.99691		27.1768	271.869
		299.077	0.9967		27.1969	271.912
		299.297	0.99856		27.2169	272.103
		299.518	0.99903		27.237	272.062
		299.738	0.99899		27.257	272.183
		299.959	0.99884		27.2771	272.094
		300.179	1.00071		27.2971	272.025
		300.4	0.99675		27.3172	272.071
		300.621	0.99778		27.3373	272.224
		300.841	1.00081		27.3573	271.699
		301.062	0.99799		27.3774	271.604
		301.282	0.99629		27.3974	271.8
		301.503	0.99967		27.4175	272.056
		301.723	0.99784		27.4375	272.252
		301.944	0.99807		27.4576	272.42
		302.164	0.99557		27.4776	272.81
		302.385	0.99776		27.4977	272.363
		302.606	0.99472		27.5177	272.173
		302.826	0.99751		27.5378	272.368
		303.047	0.99944		27.5578	272.307
		303.267	0.99604		27.5779	272.343
		303.488	0.99951		27.598	272.326
		303.708	0.99855		27.618	272.334
		303.929	0.99921		27.6381	272.52
		304.149	1.0043		27.6581	272.183
		304.37	0.99587		27.6782	272.516
		304.591	0.99952		27.6982	272.349
		304.811	0.99721		27.7183	272.325
		305.032	1.00219		27.7383	272.122
		305.252	0.99681		27.7584	272.14
		305.473	0.99882		27.7784	272.25
		305.693	0.99892		27.7985	272.596
		305.914	0.9988		27.8186	272.707
		306.134	1.00034		27.8386	272.936
		306.355	1.00258		27.8587	272.543
		306.576	1.00108		27.8787	272.589
		306.796	0.99737		27.8988	272.373
		307.017	0.99789		27.9188	272.489
		307.237	0.99759		27.9389	272.634
		307.458	0.99693		27.9589	272.613
		307.678	1.00022		27.979	272.305
		307.899	0.99822		27.9991	271.883
		308.12	1.00069		28.0191	272.481
		308.34	0.99782		28.0392	272.403
		308.561	0.99903		28.0592	272.294
		308.781	1.00012		28.0793	272.082
		309.002	0.99721		28.0993	272.068
		309.222	0.99821		28.1194	271.795
		309.443	1.00091		28.1394	271.873
		309.663	0.99978		28.1595	271.674
		309.884	0.99778		28.1795	270.849
		310.105	0.99862		28.1996	270.86
		310.325	0.99609		28.2196	271.035
		310.546	0.99679		28.2397	270.808
		310.766	0.99471		28.2598	270.994
		310.987	0.99584		28.2798	271.189
		311.207	0.99761		28.2999	271.281
		311.428	0.99655		28.3199	271.405
		311.648	0.99776		28.34	271.352
		311.869	0.99656		28.36	271.628
		312.09	0.99883		28.3801	272.143
		312.31	0.99761		28.4001	271.544
		312.531	0.99835		28.4202	271.309
		312.751	0.99627		28.4402	271.168
		312.972	0.99506		28.4603	271.366
		313.192	0.99734		28.4804	271.124
		313.413	0.99797		28.5004	270.518
		313.633	0.99326		28.5205	270.237
		313.854	0.99768		28.5405	270.356
		314.075	0.99791		28.5606	270.15
		314.295	1.00027		28.5806	270.356
		314.516	0.9996		28.6007	270.524
		314.736	0.99465		28.6207	271.048
		314.957	0.99697		28.6408	271.545
		315.177	0.99652		28.6608	271.902
		315.398	0.99889		28.6809	272.227
		315.618	0.99678		28.7009	272.072
		315.839	0.99766		28.721	271.907
		316.06	0.99704		28.7411	272.076
		316.28	0.9973		28.7611	272.125
		316.501	0.99729		28.7812	271.971
		316.721	0.99648		28.8012	271.928
		316.942	0.99978		28.8213	271.876
		317.162	1.00016		28.8413	272.438
		317.383	0.99867		28.8614	272.449
		317.604	0.99413		28.8814	272.489
		317.824	0.99413		28.9015	272.882
		318.045	0.99591		28.9215	272.466
		318.265	0.99572		28.9416	272.1
		318.486	1.00212		28.9617	272.213
		318.706	1.00043		28.9817	272.374
		318.927	0.99946		29.0018	272.644
		319.147	1.00039		29.0218	272.498
		319.368	0.99687		29.0419	272.421
		319.589	0.9987		29.0619	272.608
		319.809	1.00107		29.082	272.537
		320.03	0.99806		29.102	272.087
		320.25	0.99658		29.1221	271.907
		320.471	0.99794		29.1421	271.705
		320.691	1.00266		29.1622	271.371
		320.912	1.00184		29.1822	270.942
		321.132	0.99723		29.2023	271.201
		321.353	1.00285		29.2224	271.459
		321.574	1.00026		29.2424	272.057
		321.794	0.99788		29.2625	271.708
		322.015	0.99969		29.2825	271.579
		322.235	1.00128		29.3026	271.119
		322.456	1.00151		29.3226	271.444
		322.676	1.00171		29.3427	271.547
		322.897	0.99703		29.3627	271.37
		323.117	0.99681		29.3828	271.261
		323.338	0.99802		29.4029	271.433
		323.559	0.99806		29.4229	271.265
		323.779	1.00121		29.443	271.474
		324	0.99548		29.463	271.809
		324.22	0.99816		29.4831	271.642
		324.441	0.99482		29.5031	271.527
		324.661	0.99916		29.5232	271.586
		324.882	1.00131		29.5432	271.624
		325.102	0.99986		29.5633	271.586
		325.323	0.99806		29.5833	271.617
		325.544	0.99758		29.6034	271.48
		325.764	0.99845		29.6234	271.448
		325.985	0.99992		29.6435	271.639
		326.205	0.99674		29.6636	271.86
		326.426	0.99734		29.6836	271.959
		326.646	0.99985		29.7037	271.921
		326.867	0.99845		29.7237	272.316
		327.087	1.00052		29.7438	272.109
		327.308	0.99631		29.7638	271.872
		327.529	0.99804		29.7839	272.035
		327.749	0.99726		29.8039	272.25
		327.97	0.99681		29.824	272.497
		328.19	0.99891		29.844	272.484
		328.411	0.99891		29.8641	272.231
		328.631	0.99658		29.8842	272.22
		328.852	0.99908		29.9042	272.212
		329.073	1.0001		29.9243	272.357
		329.293	0.99715		29.9443	272.267
		329.514	0.99896		29.9644	272.201
		329.734	1.00092		29.9844	272.264
		329.955	1.00033		30.0045	272.084
		330.175	0.99915		30.0245	271.836
		330.396	1.00039		30.0446	271.928
		330.616	0.99817		30.0646	271.319
		330.837	1.00062		30.0847	270.956
		331.058	1.00028		30.1047	271.219
		331.278	0.99935		30.1248	271.131
		331.499	0.99778		30.1449	271.247
		331.719	0.99657		30.1649	271.386
		331.94	0.99901		30.185	271.151
		332.16	0.9999		30.205	271.148
		332.381	1.00067		30.2251	270.966
		332.601	1.00095		30.2451	271.106
		332.822	0.99772		30.2652	271.194
		333.043	1.00019		30.2852	271.14
		333.263	0.9975		30.3053	271.106
		333.484	0.99692		30.3254	271.042
		333.704	0.99579		30.3454	271.312
		333.925	0.99893		30.3655	271.397
		334.145	0.9998		30.3855	270.797
		334.366	0.99652		30.4056	270.93
		334.586	1.00066		30.4256	270.881
		334.807	0.99677		30.4457	270.956
		335.028	0.99962		30.4657	271.057
		335.248	1.00016		30.4858	271.676
		335.469	0.99795		30.5058	271.62
		335.689	0.99996		30.5259	271.436
		335.91	1.0015		30.546	271.221
		336.13	0.9978		30.566	271.315
		336.351	0.99688		30.5861	271.63
		336.571	0.99788		30.6061	271.557
		336.792	0.99592		30.6262	271.646
		337.013	0.99455		30.6462	271.739
		337.233	1.00141		30.6663	271.811
		337.454	0.9973		30.6863	271.853
		337.674	0.99237		30.7064	272.068
		337.895	0.99983		30.7264	272.19
		338.115	1.00067		30.7465	272.02
		338.336	0.99986		30.7665	271.883
		338.557	0.99655		30.7866	272.251
		338.777	0.99438		30.8067	272.067
		338.998	0.99532		30.8267	272.259
		339.218	0.99571		30.8468	272.032
		339.439	0.99975		30.8668	271.621
		339.659	1.00127		30.8869	271.264
		339.88	1.00033		30.9069	270.894
		340.1	0.99859		30.927	270.457
		340.321	1.00006		30.947	270.002
		340.542	1.00036		30.9671	270.424
		340.762	0.99482		30.9871	270.523
		340.983	0.99579		31.0072	270.63
		341.203	0.99977		31.0273	270.782
		341.424	0.9965		31.0473	271.03
		341.644	0.99779		31.0674	271.247
		341.865	0.99664		31.0874	271.271
		342.085	0.99941		31.1075	271.579
		342.306	0.99708		31.1275	271.99
		342.527	0.99537		31.1476	271.958
		342.747	0.99438		31.1676	272.186
		342.968	0.9977		31.1877	272.053
		343.188	0.99743		31.2078	271.567
		343.409	0.99684		31.2278	271.375
		343.629	0.99938		31.2479	271.65
		343.85	0.99913		31.2679	271.732
		344.07	1.0006		31.288	271.882
		344.291	0.99722		31.308	271.699
		344.512	0.99713		31.3281	271.711
		344.732	0.99985		31.3481	271.916
		344.953	0.99668		31.3682	271.945
		345.173	1.00122		31.3882	271.622
		345.394	0.99577		31.4083	271.321
		345.614	1.0004		31.4283	271.488
		345.835	0.99674		31.4484	257.842
		346.055	0.99951		31.4685	238.227
		346.276	0.99669		31.4885	216.732
		346.497	0.99437		31.5086	194.495
		346.717	0.99835		31.5286	172.346
		346.938	0.99329		31.5487	151.511
		347.158	0.99589		31.5687	132.847
		347.379	0.99762		31.5888	116.378
		347.599	0.99566		31.6088	101.869
		347.82	0.99607		31.6289	89.2095
		348.041	0.99442		31.6489	78.0864
		348.261	0.99724		31.669	68.3598
		348.482	0.99486		31.6891	59.8368
		348.702	0.99806		31.7091	52.3728
		348.923	0.99455		31.7292	45.838
		349.143	0.99511		31.7492	40.1344
		349.364	0.99227		31.7693	35.1428
		349.584	0.99474		31.7893	30.7625
		349.805	0.9935		31.8094	26.9744
		350.026	0.99632		31.8294	23.6238
		350.246	0.99655		31.8495	20.722
		350.467	0.99335		31.8696	18.1929
		350.687	0.99532		31.8896	15.9494
		350.908	0.99538		31.9097	14.0234
		351.128	0.99693		31.9297	12.3017
		351.349	0.99741		31.9498	10.8404
		351.569	0.99244		31.9698	9.53566
		351.79	0.99556		31.9899	8.3568
		352.011	0.99349		32.0099	7.37237
		352.231	0.9973		32.03	6.50941
		352.452	0.99396		32.05	5.74397
		352.672	0.99378		32.0701	5.0758
		352.893	0.99094		32.0902	4.47797
		353.113	0.9989		32.1102	3.95023
		353.334	0.99333		32.1302	3.49616
		353.554	0.99835		32.1503	3.07929
		353.775	0.99168		32.1704	2.76052
		353.996	0.99556		32.1904	2.46345
		354.216	0.99173		32.2105	2.16769
		354.437	0.99774		32.2305	1.9139
		354.657	0.99363		32.2506	1.71899
		354.878	0.9946		32.2706	1.54888
		355.098	0.99537		32.2907	1.41381
		355.319	0.99627		32.3107	1.26289
		355.539	0.99725		32.3308	1.12962
		355.76	0.99746		32.3509	1.04474
		355.981	0.99856		32.3709	0.91778
		356.201	0.99588		32.391	0.8217
		356.422	0.99734		32.411	0.74529
		356.642	0.99636		32.4311	0.68676
		356.863	0.99696		32.4511	0.65183
		357.083	0.99228		32.4712	0.59902
		357.304	0.99883		32.4912	0.52833
		357.524	0.99791		32.5113	0.49507
		357.745	0.99653		32.5314	0.4605
		357.966	0.99558		32.5514	0.42664
		358.186	0.99625		32.5714	0.40161
		358.407	0.99532		32.5915	0.38051
		358.627	0.99622		32.6116	0.36978
		358.848	0.99457		32.6316	0.34319
		359.068	0.99845		32.6517	0.35368
		359.289	0.99554		32.6717	0.34582
		359.51	0.99928		32.6918	0.31756
		359.73	0.99578		32.7118	0.3308
		359.951	0.9925		32.7319	0.34093
		360.171	0.99804		32.7519	0.33509
		360.392	0.99615		32.772	0.32507
		360.612	0.99553		32.7921	0.32817
		360.833	0.99805		32.8121	0.32865
		361.053	0.99575		32.8322	0.34331
		361.274	0.99293		32.8522	0.36775
		361.495	0.99711		32.8723	0.31196
		361.715	0.99635		32.8923	0.32019
		361.936	0.99447		32.9124	0.34069
		362.156	0.99963		32.9324	0.35857
		362.377	0.99711		32.9525	0.35678
		362.597	0.99297		32.9725	0.38587
		362.818	0.9966		32.9926	0.38861
		363.038	0.99704		33.0127	0.39898
		363.259	0.99633		33.0327	0.40447
		363.48	0.9962		33.0528	0.40804
		363.7	0.99463		33.0728	0.41198
		363.921	0.99527		33.0929	0.4382
		364.141	0.99426		33.1129	0.43761
		364.362	0.9944		33.133	0.45763
		364.582	0.99371		33.153	0.44631
		364.803	0.99705		33.1731	0.45251
		365.023	0.99641		33.1931	0.44857
		365.244	0.99631		33.2132	0.4295
		365.465	0.9983		33.2332	0.41067
		365.685	0.9974		33.2533	0.40876
		365.906	0.99563		33.2734	0.42223
		366.126	0.99508		33.2934	0.40447
		366.347	0.99386		33.3135	0.40471
		366.567	0.99336		33.3335	0.4152
		366.788	0.99155		33.3536	0.42938
		367.008	0.99687		33.3736	0.41651
		367.229	0.99356		33.3937	0.44154
		367.45	0.99572		33.4137	0.43808
		367.67	0.99388		33.4338	0.40733
		367.891	0.9938		33.4539	0.43928
		368.111	0.99419		33.4739	0.4351
		368.332	0.99092		33.494	0.44726
		368.552	0.9924		33.514	0.41496
		368.773	0.99623		33.5341	0.44369
		368.994	0.99366		33.5541	0.42485
		369.214	0.99351		33.5742	0.40232
		369.435	0.99509		33.5942	0.43046
		369.655	0.99306		33.6143	0.41365
		369.876	0.99504		33.6343	0.40947
		370.096	0.99465		33.6544	0.41043
		370.317	0.9928		33.6745	0.42795
		370.537	0.99238		33.6945	0.43117
		370.758	0.99452		33.7146	0.42855
		370.979	0.99391		33.7346	0.4109
		371.199	0.99716		33.7547	0.39946
		371.42	0.99497		33.7747	0.45477
		371.64	0.99714		33.7948	0.45299
		371.861	0.99533		33.8148	0.47993
		372.081	0.99713		33.8349	0.46717
		372.302	0.99492		33.8549	0.49185
		372.522	0.99182		33.875	0.48958
		372.743	0.99581		33.895	0.49924
		372.964	0.99367		33.9151	0.50591
		373.184	0.99603		33.9352	0.52332
		373.405	0.99537		33.9552	0.52892
		373.625	0.99331		33.9753	0.53369
		373.846	0.99162		33.9953	0.54442
		374.066	0.99735		34.0154	0.55765
		374.287	0.99404		34.0354	0.54049
		374.507	0.99532		34.0555	0.55992
		374.728	0.9967		34.0755	0.55896
		374.949	0.99541		34.0956	0.56802
		375.169	0.9932		34.1157	0.57196
		375.39	0.99931		34.1357	0.58114
		375.61	0.99553		34.1558	0.57231
		375.831	0.99807		34.1758	0.56826
		376.051	0.99294		34.1959	0.57839
		376.272	0.99618		34.2159	0.60283
		376.492	0.9954		34.236	0.60104
		376.713	0.99089		34.256	0.6349
		376.934	0.99347		34.2761	0.66446
		377.154	0.99748		34.2961	0.6653
		377.375	0.99653		34.3162	0.68902
		377.595	0.99358		34.3362	0.66411
		377.816	0.99622		34.3563	0.6926
		378.036	0.99942		34.3764	0.70058
		378.257	0.99449		34.3964	0.70988
		378.478	0.99462		34.4165	0.7404
		378.698	0.99397		34.4365	0.74815
		378.919	0.99647		34.4566	0.77414
		379.139	0.99659		34.4766	0.80573
		379.36	0.99473		34.4967	0.80847
		379.58	0.99644		34.5167	0.81765
		379.801	0.99605		34.5368	0.80489
		380.021	0.99307		34.5568	0.82242
		380.242	0.9932		34.5769	0.83827
		380.463	0.99446		34.597	0.83684
		380.683	0.9926		34.617	0.8155
		380.904	0.99507		34.6371	0.82861
		381.124	0.99245		34.6571	0.84149
		381.345	0.99412		34.6772	0.82873
		381.565	0.99405		34.6972	0.83982
		381.786	0.99727		34.7173	0.85234
		382.006	0.99583		34.7373	0.82766
		382.227	0.99586		34.7574	0.85126
		382.448	0.99558		34.7775	0.85389
		382.668	0.99516		34.7975	0.85365
		382.889	0.99466		34.8176	0.85925
		383.109	0.99468		34.8376	0.86175
		383.33	0.99522		34.8577	0.86402
		383.55	0.99329		34.8777	0.89215
		383.771	0.99497		34.8978	0.89621
		383.991	0.99625		34.9178	0.93829
		384.212	0.99369		34.9379	0.93435
		384.433	0.9892		34.9579	0.94449
		384.653	0.99591		34.978	0.96821
		384.874	0.99206		34.998	0.98227
		385.094	0.9942		35.0181	0.96952
		385.315	0.99474		35.0382	0.97262
		385.535	0.99002		35.0582	1.00171
		385.756	0.99222		35.0783	1.00135
		385.976	0.99148		35.0983	0.99753
		386.197	0.99038		35.1184	1.00206
		386.418	0.99348		35.1384	1.01482
		386.638	0.99577		35.1585	0.98216
		386.859	0.99435		35.1785	0.98418
		387.079	0.993		35.1986	0.97655
		387.3	0.99196		35.2186	0.98335
		387.52	0.99384		35.2387	0.99253
		387.741	0.99477		35.2588	1.00016
		387.961	0.99232		35.2788	1.01077
		388.182	0.99714		35.2989	1.01673
		388.403	0.99713		35.3189	0.99324
		388.623	0.99435		35.339	0.99598
		388.844	0.99676		35.359	1.00719
		389.064	0.99577		35.3791	1.03735
		389.285	0.99256		35.3991	1.0513
		389.505	0.99617		35.4192	1.04724
		389.726	0.99452		35.4393	1.04331
		389.947	0.99867		35.4593	1.04927
		390.167	0.9957		35.4794	1.06989
		390.388	0.99208		35.4994	1.08956
		390.608	0.99298		35.5195	1.10208
		390.829	0.99526		35.5395	1.13236
		391.049	0.99673		35.5596	1.13951
		391.27	0.99406		35.5796	1.10959
		391.49	0.99378		35.5997	1.11722
		391.711	0.99463		35.6197	1.1444
		391.932	0.9974		35.6398	1.14237
		392.152	0.99383		35.6598	1.18755
		392.373	0.99219		35.6799	1.19721
		392.593	0.99381		35.7	1.22737
		392.814	0.99343		35.72	1.24287
		393.034	0.99141		35.7401	1.22785
		393.255	0.99677		35.7601	1.21891
		393.475	0.99409		35.7802	1.22189
		393.696	0.99503		35.8002	1.24215
		393.917	0.99726		35.8203	1.24978
		394.137	0.99548		35.8403	1.2381
		394.358	1.00053		35.8604	1.24966
		394.578	0.99132		35.8805	1.28042
		394.799	0.99573		35.9005	1.27875
		395.019	0.99462		35.9206	1.29365
		395.24	0.99172		35.9406	1.26897
		395.46	0.9947		35.9607	1.27136
		395.681	0.9985		35.9807	1.29675
		395.902	0.99414		36.0008	1.31725
		396.122	0.99659		36.0208	1.32631
		396.343	0.99593		36.0409	1.31332
		396.563	0.99328		36.0609	1.34276
		396.784	0.99511		36.081	1.33883
		397.004	0.99214		36.1011	1.33239
		397.225	0.99501		36.1211	1.33704
		397.445	0.99702		36.1412	1.32739
		397.666	0.9944		36.1612	1.35993
		397.887	0.99342		36.1813	1.31439
		398.107	0.99393		36.2013	1.32953
		398.328	0.99273		36.2214	1.36339
		398.548	0.99209		36.2414	1.36863
		398.769	0.99238		36.2615	1.38401
		398.989	0.99317		36.2815	1.36065
		399.21	0.98948		36.3016	1.38663
		399.43	0.9906		36.3216	1.38127
		399.651	0.99601		36.3417	1.38282
		399.872	0.99522		36.3618	1.38246
		400.092	0.99727		36.3818	1.3585
		400.313	0.99156		36.4019	1.35206
		400.533	0.99211		36.4219	1.37268
		400.754	0.99266		36.442	1.38949
		400.974	0.99584		36.462	1.38723
		401.195	0.99609		36.4821	1.38866
		401.416	0.99418		36.5021	1.379
		401.636	0.99338		36.5222	1.38866
		401.857	0.98869		36.5423	1.4162
		402.077	0.99082		36.5623	1.39772
		402.298	0.99156		36.5823	1.44195
		402.518	0.99261		36.6024	1.44493
		402.739	0.99093		36.6225	1.45649
		402.959	0.99203		36.6425	1.46114
		403.18	0.99023		36.6626	1.4485
		403.401	0.99109		36.6826	1.45554
		403.621	0.99582		36.7027	1.46388
		403.842	0.99284		36.7227	1.46007
		404.062	0.99431		36.7428	1.46531
		404.283	0.99292		36.7628	1.4969
		404.503	0.99309		36.7829	1.50012
		404.724	0.99612		36.803	1.49261
		404.944	0.9945		36.823	1.50346
		405.165	0.99369		36.8431	1.52229
		405.386	0.99478		36.8631	1.52217
		405.606	0.99323		36.8832	1.53266
		405.827	0.99653		36.9032	1.56688
		406.047	0.9938		36.9233	1.55102
		406.268	0.9943		36.9433	1.53541
		406.488	0.99804		36.9634	1.53648
		406.709	0.9947		36.9834	1.55269
		406.929	0.99181		37.0035	1.54315
		407.15	0.99451		37.0236	1.53481
		407.371	0.99565		37.0436	1.54792
		407.591	0.99208		37.0637	1.57129
		407.812	0.99397		37.0837	1.57451
		408.032	0.98777		37.1038	1.56175
		408.253	0.9925		37.1238	1.53672
		408.473	0.99132		37.1439	1.54697
		408.694	0.99433		37.1639	1.56771
		408.914	0.99089		37.184	1.58166
		409.135	0.99133		37.204	1.57927
		409.356	0.99124		37.2241	1.60622
		409.576	0.99176		37.2441	1.61706
		409.797	0.99413		37.2642	1.62112
		410.017	0.99437		37.2843	1.62481
		410.238	0.99518		37.3043	1.6303
		410.458	0.99432		37.3244	1.63995
		410.679	0.99341		37.3444	1.62517
		410.9	0.99726		37.3645	1.62684
		411.12	0.9963		37.3845	1.62529
		411.341	0.99446		37.4046	1.64544
		411.561	0.9925		37.4246	1.63256
		411.782	0.9971		37.4447	1.63352
		412.002	0.9933		37.4648	1.64556
		412.223	0.99438		37.4848	1.65593
		412.443	0.9894		37.5049	1.65318
		412.664	0.99391		37.5249	1.66308
		412.885	0.99446		37.545	1.69467
		413.105	0.9981		37.565	1.71708
		413.326	0.99413		37.5851	1.69872
		413.546	0.99172		37.6051	1.69324
		413.767	0.99206		37.6252	1.67989
		413.987	0.99112		37.6452	1.69574
		414.208	0.99395		37.6653	1.66761
		414.428	0.99204		37.6853	1.67226
		414.649	0.99205		37.7054	1.64711
		414.87	0.99435		37.7255	1.64162
		415.09	0.99266		37.7455	1.64508
		415.311	0.99372		37.7656	1.66189
		415.531	0.9915		37.7856	1.65712
		415.752	0.99331		37.8057	1.63387
		415.972	0.99392		37.8257	1.67273
		416.193	0.99147		37.8458	1.64424
		416.413	0.99691		37.8658	1.63363
		416.634	0.99525		37.8859	1.63077
		416.855	0.99563		37.9059	1.6086
		417.075	0.99584		37.926	1.63006
		417.296	0.99256		37.9461	1.63661
		417.516	0.99603		37.9661	1.6204
		417.737	0.99432		37.9862	1.64746
		417.957	0.99509		38.0062	1.66081
		418.178	0.99934		38.0263	1.67333
		418.398	0.99358		38.0463	1.70337
		418.619	0.9935		38.0664	1.6868
		418.84	0.9935		38.0864	1.68454
		419.06	0.99166		38.1065	1.66069
		419.281	0.99494		38.1266	1.68203
		419.501	0.99159		38.1466	1.6787
		419.722	0.99413		38.1667	1.71243
		419.942	0.99498		38.1867	1.73103
		420.163	0.99579		38.2068	1.74569
		420.384	0.99185		38.2268	1.72411
		420.604	0.99745		38.2469	1.72781
		420.825	0.99435		38.2669	1.73484
		421.045	0.99665		38.287	1.69252
		421.266	0.99454		38.307	1.66999
		421.486	0.99383		38.3271	1.69574
		421.707	0.99639		38.3471	1.69002
		421.927	0.9939		38.3672	1.67083
		422.148	0.99447		38.3873	1.68215
		422.369	0.99639		38.4073	1.68144
		422.589	0.99621		38.4274	1.6936
		422.81	0.99656		38.4474	1.68132
		423.03	0.99503		38.4675	1.67643
		423.251	0.99644		38.4875	1.68942
		423.471	0.99493		38.5076	1.68477
		423.692	0.99526		38.5276	1.69384
		423.912	0.99618		38.5477	1.67011
		424.133	0.99396		38.5677	1.67822
		424.354	0.99041		38.5878	1.69121
		424.574	0.99329		38.6079	1.67643
		424.795	0.99277		38.6279	1.67226
		425.015	0.9936		38.648	1.67989
		425.236	0.99405		38.668	1.68239
		425.456	0.99585		38.6881	1.68001
		425.677	0.99515		38.7081	1.72113
		425.897	0.99502		38.7282	1.72364
		426.118	0.99686		38.7482	1.71195
		426.339	0.99547		38.7683	1.71327
		426.559	0.99607		38.7884	1.70194
		426.78	0.99609		38.8084	1.72376
		427	0.9942		38.8285	1.75404
		427.221	0.99401		38.8485	1.77847
		427.441	0.99595		38.8686	1.76226
		427.662	0.99328		38.8886	1.76524
		427.882	0.99272		38.9087	1.79576
		428.103	0.99479		38.9287	1.8196
		428.324	0.99481		38.9488	1.83414
		428.544	0.99333		38.9688	1.832
		428.765	0.99446		38.9889	1.8258
		428.985	0.99357		39.0089	1.80005
		429.206	0.9935		39.029	1.78372
		429.426	0.99565		39.0491	1.80422
		429.647	0.99223		39.0691	1.82294
		429.868	0.99338		39.0892	1.84857
		430.088	0.9948		39.1092	1.85596
		430.309	0.99809		39.1293	1.84833
		430.529	0.99823		39.1493	1.83498
		430.75	0.99159		39.1694	1.83069
		430.97	0.99373		39.1894	1.84642
		431.191	0.9908		39.2095	1.84034
		431.411	0.99297		39.2296	1.81948
		431.632	0.99191		39.2496	1.82413
		431.853	0.99006		39.2697	1.80887
		432.073	0.99209		39.2897	1.8202
		432.294	0.99111		39.3098	1.79266
		432.514	0.99661		39.3298	1.80673
		432.735	0.99167		39.3499	1.77728
		432.955	0.99574		39.3699	1.76047
		433.176	0.99335		39.39	1.7687
		433.396	0.99536		39.41	1.76572
		433.617	0.99085		39.4301	1.77669
		433.838	0.99037		39.4502	1.78384
		434.058	0.99373		39.4702	1.72996
		434.279	0.99463		39.4903	1.72698
		434.499	0.99291		39.5103	1.72781
		434.72	0.99423		39.5304	1.7414
		434.94	0.99268		39.5504	1.74188
		435.161	0.99275		39.5705	1.74581
		435.381	0.99446		39.5905	1.74378
		435.602	0.99699		39.6106	1.73878
		435.823	0.9932		39.6306	1.73484
		436.043	0.99182		39.6507	1.73818
		436.264	0.99436		39.6707	1.75058
		436.484	0.99076		39.6908	1.75272
		436.705	0.99343		39.7109	1.76333
		436.925	0.99844		39.7309	1.74664
		437.146	0.99131		39.751	1.72698
		437.366	0.99101		39.771	1.72543
		437.587	0.9938		39.7911	1.73902
		437.808	0.99528		39.8111	1.74295
		438.028	0.99559		39.8312	1.74009
		438.249	0.99264		39.8512	1.7358
		438.469	0.99467		39.8713	1.7377
		438.69	0.99398		39.8914	1.74986
		438.91	0.99312		39.9114	1.75368
		439.131	0.992		39.9314	1.73818
		439.351	0.98991		39.9515	1.71803
		439.572	0.99139		39.9716	1.68323
		439.793	0.99174		39.9916	1.69908
		440.013	0.99402		40.0117	1.68764
		440.234	0.9901		40.0317	1.68752
		440.454	0.99221		40.0518	1.6806
		440.675	0.99387		40.0718	1.69836
[truncated: 43,338 more rows]

## Sheet: Figure S1
2 Theta (degree)	Intensity (a.u.)
10	0.0398
10.02	0.03826
10.04	0.03757
10.06	0.03818
10.08	0.03941
10.1	0.03807
10.12	0.03744
10.14	0.0377
10.16	0.03868
10.18	0.03665
10.2	0.03602
10.22	0.03707
10.24	0.0396
10.26	0.03743
10.28	0.03706
10.3	0.03708
10.32	0.03683
10.34	0.03708
10.36	0.03755
10.38	0.03799
10.4	0.03802
10.42	0.03648
10.44	0.03741
10.46	0.03765
10.48	0.03687
10.5	0.03574
10.52	0.03504
10.54	0.03571
10.56	0.0368
10.58	0.0368
10.6	0.03523
10.62	0.03594
10.64	0.03772
10.66	0.03926
10.68	0.03849
10.7	0.03619
10.72	0.03461
10.74	0.03491
10.76	0.03558
10.78	0.03556
10.8	0.03452
10.82	0.03314
10.84	0.03468
10.86	0.03622
10.88	0.03535
10.9	0.03341
10.92	0.03485
10.94	0.03455
10.96	0.03357
10.98	0.03365
11	0.03725
11.02	0.03594
11.04	0.03389
11.06	0.03323
11.08	0.03563
11.1	0.03311
11.12	0.03363
11.14	0.03365
11.16	0.03161
11.18	0.03321
11.2	0.03267
11.22	0.03236
11.24	0.03323
11.26	0.0355
11.28	0.03546
11.3	0.03514
11.32	0.03471
11.34	0.03348
11.36	0.03521
11.38	0.03591
11.4	0.03494
11.42	0.03211
11.44	0.03384
11.46	0.0336
11.48	0.0328
11.5	0.03317
11.52	0.03363
11.54	0.0324
11.56	0.03176
11.58	0.03302
11.6	0.03461
11.62	0.03466
11.64	0.03436
11.66	0.0341
11.68	0.03317
11.7	0.03615
11.72	0.03814
11.74	0.03871
11.76	0.04009
11.78	0.04452
11.8	0.04562
11.82	0.04414
11.84	0.0428
11.86	0.03384
11.88	0.03228
11.9	0.03363
11.92	0.03219
11.94	0.03137
11.96	0.03127
11.98	0.0322
12	0.03407
12.02	0.0336
12.04	0.03298
12.06	0.03208
12.08	0.03122
12.1	0.03235
12.12	0.03043
12.14	0.02954
12.16	0.03049
12.18	0.0324
12.2	0.03006
12.22	0.03036
12.24	0.0321
12.26	0.03118
12.28	0.03074
12.3	0.0302
12.32	0.02991
12.34	0.03033
12.36	0.03156
12.38	0.03033
12.4	0.0292
12.42	0.02984
12.44	0.02892
12.46	0.03057
12.48	0.03192
12.5	0.03188
12.52	0.03193
12.54	0.03207
12.56	0.03157
12.58	0.03076
12.6	0.03127
12.62	0.03147
12.64	0.032
12.66	0.03273
12.68	0.03319
12.7	0.03071
12.72	0.02897
12.74	0.02861
12.76	0.03005
12.78	0.03066
12.8	0.03072
12.82	0.0308
12.84	0.03121
12.86	0.0292
12.88	0.0297
12.9	0.02991
12.92	0.02874
12.94	0.02797
12.96	0.02782
12.98	0.02739
13	0.02708
13.02	0.02935
13.04	0.02937
13.06	0.02889
13.08	0.02844
13.1	0.02849
13.12	0.02878
13.14	0.02769
13.16	0.02668
13.18	0.02781
13.2	0.02808
13.22	0.02753
13.24	0.02743
13.26	0.02879
13.28	0.03065
13.3	0.0309
13.32	0.03061
13.34	0.03032
13.36	0.02981
13.38	0.03008
13.4	0.0312
13.42	0.03224
13.44	0.02972
13.46	0.03039
13.48	0.03194
13.5	0.03288
13.52	0.03088
13.54	0.03347
13.56	0.03636
13.58	0.0377
13.6	0.03548
13.62	0.03858
13.64	0.0407
13.66	0.04323
13.68	0.0473
13.7	0.04812
13.72	0.05398
13.74	0.06011
13.76	0.06465
13.78	0.07457
13.8	0.08939
13.82	0.10947
13.84	0.13621
13.86	0.17452
13.88	0.24055
13.9	0.31883
13.92	0.39292
13.94	0.43102
13.96	0.35624
13.98	0.24957
14	0.14448
14.02	0.07824
14.04	0.05567
14.06	0.04511
14.08	0.04132
14.1	0.03969
14.12	0.03552
14.14	0.0337
14.16	0.03235
14.18	0.03084
14.2	0.03341
14.22	0.03187
14.24	0.0298
14.26	0.02851
14.28	0.0278
14.3	0.02642
14.32	0.02578
14.34	0.02578
14.36	0.02542
14.38	0.02655
14.4	0.02741
14.42	0.02707
14.44	0.0244
14.46	0.02466
14.48	0.02643
14.5	0.02716
14.52	0.02452
14.54	0.02509
14.56	0.02533
14.58	0.02498
14.6	0.02406
14.62	0.02426
14.64	0.02519
14.66	0.02546
14.68	0.02489
14.7	0.02515
14.72	0.02544
14.74	0.02516
14.76	0.02456
14.78	0.02482
14.8	0.02494
14.82	0.0249
14.84	0.02463
14.86	0.02406
14.88	0.02522
14.9	0.02533
14.92	0.02442
14.94	0.02278
14.96	0.02391
14.98	0.02395
15	0.02358
15.02	0.02336
15.04	0.02407
15.06	0.02349
15.08	0.02366
15.1	0.02494
15.12	0.02457
15.14	0.02434
15.16	0.02411
15.18	0.02392
15.2	0.02396
15.22	0.02269
15.24	0.02267
15.26	0.0234
15.28	0.0233
15.3	0.02598
15.32	0.0255
15.34	0.02346
15.36	0.02209
15.38	0.02244
15.4	0.02269
15.42	0.02292
15.44	0.0232
15.46	0.02377
15.48	0.02461
15.5	0.02469
15.52	0.02376
15.54	0.02319
15.56	0.02191
15.58	0.02227
15.6	0.02373
15.62	0.0225
15.64	0.02253
15.66	0.02311
15.68	0.02357
15.7	0.0228
15.72	0.02208
15.74	0.0233
15.76	0.02454
15.78	0.02336
15.8	0.02223
15.82	0.02244
15.84	0.02276
15.86	0.02232
15.88	0.02299
15.9	0.02219
15.92	0.02147
15.94	0.02158
15.96	0.02245
15.98	0.02258
16	0.02327
16.02	0.02419
16.04	0.02286
16.06	0.02336
16.08	0.02364
16.1	0.02335
16.12	0.02248
16.14	0.02276
16.16	0.02317
16.18	0.02363
16.2	0.02404
16.22	0.02409
16.24	0.02313
16.26	0.02325
16.28	0.02583
16.3	0.02414
16.32	0.02374
16.34	0.02388
16.36	0.02387
16.38	0.02181
16.4	0.02182
16.42	0.02278
16.44	0.02363
16.46	0.02167
16.48	0.02354
16.5	0.02419
16.52	0.02342
16.54	0.0228
16.56	0.02266
16.58	0.02275
16.6	0.02294
16.62	0.02309
16.64	0.0234
16.66	0.02329
16.68	0.02282
16.7	0.02208
16.72	0.02203
16.74	0.02269
16.76	0.02297
16.78	0.02247
16.8	0.02298
16.82	0.02289
16.84	0.02303
16.86	0.02332
16.88	0.02224
16.9	0.02401
16.92	0.02369
16.94	0.02207
16.96	0.02351
16.98	0.0233
17	0.02223
17.02	0.02149
17.04	0.02273
17.06	0.0224
17.08	0.02426
17.1	0.02587
17.12	0.025
17.14	0.02535
17.16	0.02337
17.18	0.02169
17.2	0.02175
17.22	0.02186
17.24	0.02281
17.26	0.02377
17.28	0.02404
17.3	0.02193
17.32	0.02374
17.34	0.02401
17.36	0.0229
17.38	0.02388
17.4	0.02453
17.42	0.0246
17.44	0.0243
17.46	0.02404
17.48	0.02284
17.5	0.0233
17.52	0.02396
17.54	0.02337
17.56	0.02363
17.58	0.02411
17.6	0.02388
17.62	0.02278
17.64	0.02452
17.66	0.0234
17.68	0.02288
17.7	0.02389
17.72	0.02425
17.74	0.02521
17.76	0.0251
17.78	0.02367
17.8	0.0213
17.82	0.02329
17.84	0.02512
17.86	0.02556
17.88	0.02345
17.9	0.0244
17.92	0.02498
17.94	0.02494
17.96	0.02423
17.98	0.02398
18	0.02398
18.02	0.02359
18.04	0.02276
18.06	0.02522
18.08	0.02358
18.1	0.02271
18.12	0.02382
18.14	0.02228
18.16	0.02474
18.18	0.02506
18.2	0.02332
18.22	0.02446
18.24	0.02463
18.26	0.02426
18.28	0.02404
18.3	0.02507
18.32	0.02463
18.34	0.02428
18.36	0.02442
18.38	0.02537
18.4	0.02367
18.42	0.02352
18.44	0.02435
18.46	0.02549
18.48	0.0241
18.5	0.02361
18.52	0.02361
18.54	0.02386
18.56	0.02407
18.58	0.02305
18.6	0.0231
18.62	0.02455
18.64	0.02651
18.66	0.02456
18.68	0.02359
18.7	0.02381
18.72	0.02422
18.74	0.02473
18.76	0.02504
18.78	0.02546
18.8	0.02633
18.82	0.02483
18.84	0.02505
18.86	0.02558
18.88	0.02546
18.9	0.02659
18.92	0.02606
18.94	0.02584
18.96	0.02629
18.98	0.02383
19	0.02457
19.02	0.02471
19.04	0.02391
19.06	0.02504
19.08	0.02649
19.1	0.02772
19.12	0.02789
19.14	0.02548
19.16	0.0258
19.18	0.02526
19.2	0.02455
19.22	0.02492
19.24	0.02583
19.26	0.02504
19.28	0.02448
19.3	0.02567
19.32	0.02695
19.34	0.02648
19.36	0.02579
19.38	0.02593
19.4	0.02824
19.42	0.02891
19.44	0.02889
19.46	0.02881
19.48	0.02984
19.5	0.03043
19.52	0.03361
19.54	0.03844
19.56	0.04163
19.58	0.04434
19.6	0.05152
19.62	0.06096
19.64	0.06903
19.66	0.10223
19.68	0.1456
19.7	0.20597
19.72	0.2881
19.74	0.37141
19.76	0.39662
19.78	0.3669
19.8	0.28971
19.82	0.20492
19.84	0.13394
19.86	0.08325
19.88	0.05469
19.9	0.04672
19.92	0.03968
19.94	0.03645
19.96	0.03602
19.98	0.03468
20	0.03188
20.02	0.02989
20.04	0.02899
20.06	0.0293
20.08	0.03046
20.1	0.03103
20.12	0.03042
20.14	0.02829
20.16	0.02824
20.18	0.02826
20.2	0.02799
20.22	0.02754
20.24	0.02944
20.26	0.02818
20.28	0.02749
20.3	0.02826
20.32	0.02852
20.34	0.0283
20.36	0.02758
20.38	0.02671
20.4	0.02655
20.42	0.02695
20.44	0.02776
20.46	0.02831
20.48	0.02764
20.5	0.02896
20.52	0.02968
20.54	0.02883
20.56	0.02587
20.58	0.02823
20.6	0.02857
20.62	0.02764
20.64	0.02638
20.66	0.02839
20.68	0.02779
20.7	0.02772
20.72	0.02876
20.74	0.02783
20.76	0.02794
20.78	0.02752
20.8	0.02718
20.82	0.02954
20.84	0.02895
20.86	0.02823
20.88	0.02866
20.9	0.03175
20.92	0.03004
20.94	0.02854
20.96	0.02793
20.98	0.02861
21	0.02763
21.02	0.02877
21.04	0.03051
21.06	0.03182
21.08	0.0329
21.1	0.03173
21.12	0.03082
21.14	0.03138
21.16	0.03405
21.18	0.03292
21.2	0.03195
21.22	0.03217
21.24	0.03361
21.26	0.03477
21.28	0.03513
21.3	0.03452
21.32	0.03283
21.34	0.03334
21.36	0.03208
21.38	0.0307
21.4	0.03124
21.42	0.02949
21.44	0.02947
21.46	0.03037
21.48	0.03143
21.5	0.03103
21.52	0.03006
21.54	0.02965
21.56	0.02996
21.58	0.02929
21.6	0.03091
21.62	0.03073
21.64	0.02888
21.66	0.02914
21.68	0.02817
21.7	0.0288
21.72	0.02987
21.74	0.02837
21.76	0.02893
21.78	0.02943
21.8	0.02979
21.82	0.03005
21.84	0.03072
21.86	0.02986
21.88	0.02851
21.9	0.02759
21.92	0.02815
21.94	0.02837
21.96	0.02881
21.98	0.02943
22	0.0283
22.02	0.0293
22.04	0.03093
22.06	0.03199
22.08	0.03008
22.1	0.0293
22.12	0.02793
22.14	0.02693
22.16	0.02878
22.18	0.03073
22.2	0.02957
22.22	0.02789
22.24	0.02923
22.26	0.02944
22.28	0.03018
22.3	0.03063
22.32	0.03024
22.34	0.03009
22.36	0.03032
22.38	0.03014
22.4	0.02944
22.42	0.03001
22.44	0.03091
22.46	0.03074
22.48	0.0292
22.5	0.02673
22.52	0.02876
22.54	0.03015
22.56	0.0303
22.58	0.02994
22.6	0.03068
22.62	0.03043
22.64	0.02989
22.66	0.03024
22.68	0.02979
22.7	0.02974
22.72	0.02987
22.74	0.02989
22.76	0.02943
22.78	0.02935
22.8	0.02883
22.82	0.02783
22.84	0.02911
22.86	0.02999
22.88	0.02969
22.9	0.02856
22.92	0.02891
22.94	0.02972
22.96	0.0293
22.98	0.02831
23	0.02898
23.02	0.02932
23.04	0.03056
23.06	0.031
23.08	0.02802
23.1	0.02891
23.12	0.03085
23.14	0.03123
23.16	0.02808
23.18	0.02947
23.2	0.03037
23.22	0.03094
23.24	0.03123
23.26	0.03086
23.28	0.02953
23.3	0.02953
23.32	0.03118
23.34	0.03231
23.36	0.02964
23.38	0.02856
23.4	0.02928
23.42	0.02949
23.44	0.03157
23.46	0.03162
23.48	0.0301
23.5	0.02841
23.52	0.02811
23.54	0.03076
23.56	0.03308
23.58	0.03188
23.6	0.02997
23.62	0.03051
23.64	0.03136
23.66	0.03122
23.68	0.0307
23.7	0.03123
23.72	0.03155
23.74	0.03142
23.76	0.03199
23.78	0.03051
23.8	0.02978
23.82	0.02962
23.84	0.02792
23.86	0.02896
23.88	0.02996
23.9	0.03075
23.92	0.03157
23.94	0.02972
23.96	0.02991
23.98	0.03133
24	0.03286
24.02	0.03194
24.04	0.0317
24.06	0.03282
24.08	0.03521
24.1	0.03392
24.12	0.03542
24.14	0.03808
24.16	0.04151
24.18	0.04696
24.2	0.05241
24.22	0.05939
24.24	0.06637
24.26	0.06802
24.28	0.06342
24.3	0.05834
24.32	0.05284
24.34	0.04563
24.36	0.03962
24.38	0.03589
24.4	0.03423
24.42	0.03422
24.44	0.0335
24.46	0.03321
24.48	0.03175
24.5	0.02858
24.52	0.03053
24.54	0.03036
24.56	0.03098
24.58	0.03289
24.6	0.03197
24.62	0.03108
24.64	0.03031
24.66	0.03022
24.68	0.03242
24.7	0.03086
24.72	0.03107
24.74	0.03242
24.76	0.03222
24.78	0.03022
24.8	0.03009
24.82	0.03132
24.84	0.03295
24.86	0.03249
24.88	0.03138
24.9	0.03068
24.92	0.03106
24.94	0.03106
24.96	0.03082
24.98	0.03102
25	0.03147
25.02	0.02935
25.04	0.0293
25.06	0.0302
25.08	0.0313
25.1	0.03115
25.12	0.03104
25.14	0.0307
25.16	0.03034
25.18	0.03045
25.2	0.03194
25.22	0.03152
25.24	0.03039
25.26	0.03039
25.28	0.03115
25.3	0.03083
25.32	0.03085
25.34	0.0321
25.36	0.03024
25.38	0.03074
25.4	0.03024
25.42	0.02808
25.44	0.0308
25.46	0.03125
25.48	0.03028
25.5	0.02903
25.52	0.03047
25.54	0.03209
25.56	0.0321
25.58	0.03084
25.6	0.02966
25.62	0.03058
25.64	0.03099
25.66	0.03145
25.68	0.03294
25.7	0.03269
25.72	0.03039
25.74	0.02945
25.76	0.03249
25.78	0.03259
25.8	0.03186
25.82	0.03109
25.84	0.03066
25.86	0.03009
25.88	0.03047
25.9	0.03039
25.92	0.02983
25.94	0.03055
25.96	0.03114
25.98	0.03132
26	0.03058
26.02	0.02796
26.04	0.02865
26.06	0.02994
26.08	0.03086
26.1	0.03039
26.12	0.03114
26.14	0.03188
26.16	0.03201
26.18	0.03119
26.2	0.03257
26.22	0.03273
26.24	0.03194
26.26	0.03066
26.28	0.03066
26.3	0.02997
26.32	0.03
26.34	0.03072
26.36	0.0299
26.38	0.02965
26.4	0.02963
26.42	0.03015
26.44	0.03211
26.46	0.03124
26.48	0.03144
26.5	0.03202
26.52	0.03135
26.54	0.03188
26.56	0.03122
26.58	0.03024
26.6	0.02988
26.62	0.03091
26.64	0.03205
26.66	0.03254
26.68	0.03176
26.7	0.02841
26.72	0.02873
26.74	0.02964
26.76	0.02972
26.78	0.02802
26.8	0.02901
26.82	0.02993
26.84	0.03046
26.86	0.03144
26.88	0.03209
26.9	0.03131
26.92	0.03059
26.94	0.03255
26.96	0.03217
26.98	0.031
27	0.03017
27.02	0.03074
27.04	0.03157
27.06	0.03078
27.08	0.03113
27.1	0.03369
27.12	0.03132
27.14	0.03039
27.16	0.03028
27.18	0.03028
27.2	0.02817
27.22	0.02825
27.24	0.02847
27.26	0.02894
27.28	0.03141
27.3	0.03263
27.32	0.03174
27.34	0.03017
27.36	0.03063
27.38	0.03124
27.4	0.03153
27.42	0.0316
27.44	0.03159
27.46	0.03124
27.48	0.032
27.5	0.0319
27.52	0.03009
27.54	0.0323
27.56	0.03159
27.58	0.03147
27.6	0.03301
27.62	0.03394
27.64	0.03325
27.66	0.03336
27.68	0.03401
27.7	0.03257
27.72	0.03282
27.74	0.03461
27.76	0.03606
27.78	0.03375
27.8	0.03397
27.82	0.03563
27.84	0.03802
27.86	0.04034
27.88	0.04327
27.9	0.0487
27.92	0.05583
27.94	0.06439
27.96	0.07945
27.98	0.10149
28	0.13432
28.02	0.18326
28.04	0.26795
28.06	0.36371
28.08	0.39551
28.1	0.35303
28.12	0.27214
28.14	0.248
28.16	0.20724
28.18	0.14761
28.2	0.08775
28.22	0.06273
28.24	0.04878
28.26	0.04342
28.28	0.04538
28.3	0.04126
28.32	0.03856
28.34	0.03683
28.36	0.03569
28.38	0.03512
28.4	0.03371
28.42	0.03319
28.44	0.03369
28.46	0.03029
28.48	0.03176
28.5	0.03411
28.52	0.03542
28.54	0.03342
28.56	0.03346
28.58	0.03262
28.6	0.03129
28.62	0.03139
28.64	0.03178
28.66	0.03305
28.68	0.03353
28.7	0.03101
28.72	0.0312
28.74	0.03147
28.76	0.03155
28.78	0.03122
28.8	0.03045
28.82	0.03002
28.84	0.02939
28.86	0.02877
28.88	0.0318
28.9	0.02949
28.92	0.02885
28.94	0.03118
28.96	0.03262
28.98	0.03171
29	0.03
29.02	0.02831
29.04	0.02779
29.06	0.02685
29.08	0.02763
29.1	0.02828
29.12	0.02597
29.14	0.02972
29.16	0.0302
29.18	0.02852
29.2	0.02624
29.22	0.03015
29.24	0.02966
29.26	0.02877
29.28	0.02982
29.3	0.0328
29.32	0.03049
29.34	0.0293
29.36	0.0304
29.38	0.02927
29.4	0.02914
29.42	0.02959
29.44	0.0302
29.46	0.03031
29.48	0.02895
29.5	0.02926
29.52	0.02959
29.54	0.02707
29.56	0.02932
29.58	0.02878
29.6	0.02822
29.62	0.03023
29.64	0.02961
29.66	0.0297
29.68	0.02913
29.7	0.02741
29.72	0.02741
29.74	0.02891
29.76	0.03095
29.78	0.03273
29.8	0.03222
29.82	0.03318
29.84	0.03384
29.86	0.0339
29.88	0.03359
29.9	0.035
29.92	0.03525
29.94	0.03483
29.96	0.03504
29.98	0.03733
30	0.03936
30.02	0.04118
30.04	0.04292
30.06	0.04436
30.08	0.04583
30.1	0.047
30.12	0.0474
30.14	0.04508
30.16	0.04572
30.18	0.04605
30.2	0.04546
30.22	0.04742
30.24	0.04692
30.26	0.04562
30.28	0.04393
30.3	0.04187
30.32	0.0418
30.34	0.04039
30.36	0.03904
30.38	0.04084
30.4	0.03742
30.42	0.03403
30.44	0.03139
30.46	0.03001
30.48	0.03161
30.5	0.03099
30.52	0.02976
30.54	0.02937
30.56	0.03277
30.58	0.03174
30.6	0.03034
30.62	0.02997
30.64	0.02894
30.66	0.02876
30.68	0.02831
30.7	0.02733
30.72	0.02595
30.74	0.02876
30.76	0.02962
30.78	0.02925
30.8	0.03059
30.82	0.031
30.84	0.02903
30.86	0.02791
30.88	0.03123
30.9	0.02778
30.92	0.0286
30.94	0.02993
30.96	0.02921
30.98	0.02978
31	0.0296
31.02	0.02974
31.04	0.03016
31.06	0.02795
31.08	0.02847
31.1	0.02804
31.12	0.02682
31.14	0.02862
31.16	0.02883
31.18	0.02895
31.2	0.02937
31.22	0.03039
31.24	0.03176
31.26	0.03328
31.28	0.03505
31.3	0.03721
31.32	0.04143
31.34	0.05029
31.36	0.05977
31.38	0.06762
31.4	0.08737
31.42	0.11989
31.44	0.16247
31.46	0.20645
31.48	0.20727
31.5	0.17394
31.52	0.14442
31.54	0.12808
31.56	0.11743
31.58	0.08822
31.6	0.06236
31.62	0.04432
31.64	0.03562
31.66	0.0326
31.68	0.03176
31.7	0.03183
31.72	0.03147
31.74	0.0287
31.76	0.02835
31.78	0.02897
31.8	0.02926
31.82	0.02855
31.84	0.02748
31.86	0.02712
31.88	0.02786
31.9	0.02878
31.92	0.02748
31.94	0.02594
31.96	0.02506
31.98	0.02588
32	0.02755
32.02	0.02805
32.04	0.02737
32.06	0.02635
32.08	0.02689
32.1	0.02589
32.12	0.02449
32.14	0.02465
32.16	0.02754
32.18	0.0275
32.2	0.02596
32.22	0.02451
32.24	0.02595
32.26	0.02679
32.28	0.02708
32.3	0.02683
32.32	0.02575
32.34	0.02638
32.36	0.02627
32.38	0.02524
32.4	0.02596
32.42	0.02752
32.44	0.02804
32.46	0.02687
32.48	0.02332
32.5	0.02623
32.52	0.02644
32.54	0.02483
32.56	0.02406
32.58	0.02449
32.6	0.02485
32.62	0.02492
32.64	0.02453
32.66	0.02319
32.68	0.02357
32.7	0.0246
32.72	0.02546
32.74	0.02479
32.76	0.02542
32.78	0.02498
32.8	0.02353
32.82	0.02502
32.84	0.02565
32.86	0.02529
32.88	0.02464
32.9	0.02551
32.92	0.02508
32.94	0.02546
32.96	0.02596
32.98	0.02508
33	0.02371
33.02	0.02319
33.04	0.02406
33.06	0.02652
33.08	0.02353
33.1	0.02313
33.12	0.02364
33.14	0.02406
33.16	0.02504
33.18	0.02561
33.2	0.02491
33.22	0.02319
33.24	0.0234
33.26	0.02524
33.28	0.02578
33.3	0.02503
33.32	0.02493
33.34	0.02339
33.36	0.02224
33.38	0.02209
33.4	0.02364
33.42	0.02301
33.44	0.02458
33.46	0.02566
33.48	0.02327
33.5	0.0224
33.52	0.02175
33.54	0.02185
33.56	0.02293
33.58	0.02344
33.6	0.02431
33.62	0.02412
33.64	0.02275
33.66	0.02269
33.68	0.02388
33.7	0.02437
33.72	0.02404
33.74	0.02404
33.76	0.0233
33.78	0.02355
33.8	0.02382
33.82	0.02197
33.84	0.0231
33.86	0.02307
33.88	0.02257
33.9	0.02263
33.92	0.0234
33.94	0.02342
33.96	0.02279
33.98	0.0219
34	0.02406
34.02	0.02473
34.04	0.02413
34.06	0.02292
34.08	0.02415
34.1	0.02307
34.12	0.02205
34.14	0.02199
34.16	0.02358
34.18	0.02309
34.2	0.02234
34.22	0.02174
34.24	0.02149
34.26	0.02434
34.28	0.02384
34.3	0.02215
34.32	0.02235
34.34	0.02276
34.36	0.02317
34.38	0.02345
34.4	0.02344
34.42	0.02246
34.44	0.02446
34.46	0.02575
34.48	0.02549
34.5	0.0295
34.52	0.03309
34.54	0.03703
34.56	0.04065
34.58	0.04101
34.6	0.03854
34.62	0.03716
34.64	0.03629
34.66	0.03341
34.68	0.03063
34.7	0.02852
34.72	0.02673
34.74	0.02472
34.76	0.02328
34.78	0.02444
34.8	0.02551
34.82	0.02458
34.84	0.027
34.86	0.02819
34.88	0.02881
34.9	0.0292
34.92	0.0294
34.94	0.03142
34.96	0.03419
34.98	0.03683
35	0.03734
35.02	0.03714
35.04	0.03955
35.06	0.04336
35.08	0.04454
35.1	0.04749
35.12	0.05114
35.14	0.05378
35.16	0.05321
35.18	0.05209
35.2	0.04943
35.22	0.04779
35.24	0.04883
35.26	0.04194
35.28	0.03912
35.3	0.03531
35.32	0.02907
35.34	0.03061
35.36	0.02777
35.38	0.02546
35.4	0.02471
35.42	0.02306
35.44	0.02238
35.46	0.0219
35.48	0.02126
35.5	0.02002
35.52	0.02086
35.54	0.02161
35.56	0.02189
35.58	0.02148
35.6	0.02288
35.62	0.02298
35.64	0.02195
35.66	0.02022
35.68	0.02269
35.7	0.02153
35.72	0.02024
35.74	0.02055
35.76	0.01942
35.78	0.02096
35.8	0.0221
35.82	0.02188
35.84	0.02105
35.86	0.0212
35.88	0.02098
35.9	0.02061
35.92	0.02128
35.94	0.0197
35.96	0.02007
35.98	0.02128
36	0.02081
36.02	0.021
36.04	0.02076
36.06	0.02076
36.08	0.02157
36.1	0.02023
36.12	0.02184
36.14	0.023
36.16	0.02182
36.18	0.02115
36.2	0.02116
36.22	0.02084
36.24	0.01996
36.26	0.01935
36.28	0.01928
36.3	0.01931
36.32	0.01935
36.34	0.0195
36.36	0.01872
36.38	0.01978
36.4	0.02113
36.42	0.01964
36.44	0.02161
36.46	0.02128
36.48	0.01986
36.5	0.0189
36.52	0.01853
36.54	0.01989
36.56	0.02024
36.58	0.01831
36.6	0.02
36.62	0.01865
36.64	0.01806
36.66	0.01932
36.68	0.01983
36.7	0.01949
36.72	0.02015
36.74	0.02083
36.76	0.01739
36.78	0.01803
36.8	0.01838
36.82	0.01833
36.84	0.01869
36.86	0.01792
36.88	0.01812
36.9	0.01897
36.92	0.01997
36.94	0.01884
36.96	0.01969
36.98	0.02051
37	0.01999
37.02	0.02004
37.04	0.02053
37.06	0.02107
37.08	0.02128
37.1	0.01989
37.12	0.02138
37.14	0.02192
37.16	0.02105
37.18	0.02058
37.2	0.02194
37.22	0.02236
37.24	0.02182
37.26	0.02104
37.28	0.02158
37.3	0.02294
37.32	0.0239
37.34	0.02302
37.36	0.0224
37.38	0.02342
37.4	0.02307
37.42	0.01958
37.44	0.02061
37.46	0.01943
37.48	0.01952
37.5	0.02161
37.52	0.02007
37.54	0.02049
37.56	0.01982
37.58	0.01838
37.6	0.02023
37.62	0.01965
37.64	0.01904
37.66	0.01871
37.68	0.01845
37.7	0.02012
37.72	0.01993
37.74	0.0188
37.76	0.01823
37.78	0.01772
37.8	0.01724
37.82	0.01708
37.84	0.0175
37.86	0.01884
37.88	0.01929
37.9	0.01938
37.92	0.01948
37.94	0.02036
37.96	0.01945
37.98	0.01806
38	0.0172
38.02	0.01901
38.04	0.01938
38.06	0.01876
38.08	0.01796
38.1	0.01853
38.12	0.01905
38.14	0.01877
38.16	0.01866
38.18	0.02011
38.2	0.02063
38.22	0.01968
38.24	0.01912
38.26	0.02035
38.28	0.01953
38.3	0.01988
38.32	0.02124
38.34	0.02316
38.36	0.02316
38.38	0.02419
38.4	0.02348
38.42	0.021
38.44	0.02023
38.46	0.02065
38.48	0.02068
38.5	0.02041
38.52	0.02077
38.54	0.02051
38.56	0.01983
38.58	0.02001
38.6	0.02284
38.62	0.02052
38.64	0.02061
38.66	0.02151
38.68	0.02157
38.7	0.02064
38.72	0.02211
38.74	0.02203
38.76	0.01886
38.78	0.01907
38.8	0.02151
38.82	0.02197
38.84	0.02003
38.86	0.02028
38.88	0.02128
38.9	0.02209
38.92	0.02177
38.94	0.01858
38.96	0.0213
38.98	0.02228
39	0.0221
39.02	0.02287
39.04	0.02074
39.06	0.0209
39.08	0.02174
39.1	0.02155
39.12	0.0217
39.14	0.02093
39.16	0.0202
39.18	0.02014
39.2	0.02107
39.22	0.02059
39.24	0.02029
39.26	0.02063
39.28	0.02083
39.3	0.02225
39.32	0.02224
39.34	0.02159
39.36	0.024
39.38	0.02517
39.4	0.02411
39.42	0.02236
39.44	0.02261
39.46	0.0251
39.48	0.02429
39.5	0.02286
39.52	0.02379
39.54	0.02482
39.56	0.0245
39.58	0.02432
39.6	0.02505
39.62	0.02428
39.64	0.0251
39.66	0.02693
39.68	0.02863
39.7	0.02585
39.72	0.02483
39.74	0.02627
39.76	0.02912
39.78	0.02984
39.8	0.03309
39.82	0.03361
39.84	0.03379
39.86	0.03893
39.88	0.04162
39.9	0.04584
39.92	0.05232
39.94	0.06151
39.96	0.06968
39.98	0.08444
40	0.10602
40.02	0.1362
40.04	0.19344
40.06	0.30413
40.08	0.47443
40.1	0.70357
40.12	0.97257
40.14	1
40.16	0.84728
40.18	0.61024
40.2	0.52889
40.22	0.57082
40.24	0.55744
40.26	0.46233
40.28	0.28574
40.3	0.17749
40.32	0.11144
40.34	0.07697
40.36	0.06246
40.38	0.05423
40.4	0.04851
40.42	0.04311
40.44	0.03699
40.46	0.03776
40.48	0.03488
40.5	0.03207
40.52	0.03078
40.54	0.02914
40.56	0.02711
40.58	0.02681
40.6	0.028
40.62	0.0279
40.64	0.02671
40.66	0.02651
40.68	0.02677
40.7	0.02579
40.72	0.02519
40.74	0.0244
40.76	0.02431
40.78	0.02606
40.8	0.02498
40.82	0.02447
40.84	0.02396
40.86	0.02303
40.88	0.02201
40.9	0.02186
40.92	0.02192
40.94	0.02186
40.96	0.02176
40.98	0.0212
41	0.02178
41.02	0.02318
41.04	0.02257
41.06	0.02284
41.08	0.02251
41.1	0.0219
41.12	0.02226
41.14	0.02194
41.16	0.02228
41.18	0.02257
41.2	0.02175
41.22	0.022
41.24	0.02246
41.26	0.02205
41.28	0.02004
41.3	0.01984
41.32	0.02047
41.34	0.0208
41.36	0.02047
41.38	0.02113
41.4	0.02078
41.42	0.02143
41.44	0.02285
41.46	0.02147
41.48	0.0214
41.5	0.02201
41.52	0.02242
41.54	0.02098
41.56	0.01883
41.58	0.01943
41.6	0.02113
41.62	0.02113
41.64	0.02124
41.66	0.02038
41.68	0.01944
41.7	0.01926
41.72	0.01962
41.74	0.01897
41.76	0.01957
41.78	0.02196
41.8	0.0201
41.82	0.01927
41.84	0.01893
41.86	0.0189
41.88	0.01926
41.9	0.01922
41.92	0.01903
41.94	0.01912
41.96	0.02035
41.98	0.02036
42	0.01995
42.02	0.01928
42.04	0.01845
42.06	0.01773
42.08	0.01762
42.1	0.01831
42.12	0.01983
42.14	0.01921
42.16	0.01808
42.18	0.01737
42.2	0.01791
42.22	0.02161
42.24	0.02004
42.26	0.01868
42.28	0.01899
42.3	0.01828
42.32	0.0179
42.34	0.01822
42.36	0.01864
42.38	0.0174
42.4	0.01798
42.42	0.01927
42.44	0.02007
42.46	0.01868
42.48	0.01868
42.5	0.02122
42.52	0.02358
42.54	0.02309
42.56	0.0254
42.58	0.02845
42.6	0.03477
42.62	0.04583
42.64	0.05967
42.66	0.07422
42.68	0.07964
42.7	0.07255
42.72	0.05635
42.74	0.05042
42.76	0.05056
42.78	0.05292
42.8	0.04964
42.82	0.04275
42.84	0.03323
42.86	0.02462
42.88	0.02277
42.9	0.02131
42.92	0.01934
42.94	0.01831
42.96	0.01973
42.98	0.02045
43	0.01994
43.02	0.02005
43.04	0.02153
43.06	0.01804
43.08	0.01671
43.1	0.01674
43.12	0.01763
43.14	0.01866
43.16	0.01888
43.18	0.0193
43.2	0.01966
43.22	0.01837
43.24	0.01873
43.26	0.01886
43.28	0.01838
43.3	0.01714
43.32	0.01747
43.34	0.01949
43.36	0.02026
43.38	0.01655
43.4	0.01701
43.42	0.01726
43.44	0.01686
43.46	0.01573
43.48	0.0166
43.5	0.01642
43.52	0.01627
43.54	0.01656
43.56	0.01672
43.58	0.01675
43.6	0.01716
43.62	0.01776
43.64	0.01739
43.66	0.01604
43.68	0.01639
43.7	0.01716
43.72	0.01505
43.74	0.0169
43.76	0.01676
43.78	0.01625
43.8	0.01789
43.82	0.01733
43.84	0.01729
43.86	0.01709
43.88	0.01633
43.9	0.01726
43.92	0.01637
43.94	0.01564
43.96	0.016
43.98	0.01708
44	0.01691
44.02	0.01711
44.04	0.01774
44.06	0.01728
44.08	0.01812
44.1	0.01799
44.12	0.01671
44.14	0.01459
44.16	0.01718
44.18	0.01849
44.2	0.01808
44.22	0.01602
44.24	0.01758
44.26	0.01782
44.28	0.01684
44.3	0.01504
44.32	0.01596
44.34	0.01544
44.36	0.01552
44.38	0.01678
44.4	0.01591
44.42	0.01656
44.44	0.01706
44.46	0.01709
44.48	0.0175
44.5	0.01547
44.52	0.01517
44.54	0.01629
44.56	0.01633
44.58	0.01634
44.6	0.01693
44.62	0.01731
44.64	0.01623
44.66	0.01742
44.68	0.01779
44.7	0.01781
44.72	0.0179
44.74	0.01656
44.76	0.01632
44.78	0.01645
44.8	0.01662
44.82	0.01734
44.84	0.01679
44.86	0.01656
44.88	0.01707
44.9	0.01779
44.92	0.01767
44.94	0.01747
44.96	0.01735
44.98	0.01735
45	0.01726
45.02	0.01666
45.04	0.0166
45.06	0.01866
45.08	0.0198
45.1	0.02012
45.12	0.02027
45.14	0.02086
45.16	0.0206
45.18	0.01964
45.2	0.01964
45.22	0.02109
45.24	0.01924
45.26	0.01864
45.28	0.01847
45.3	0.01843
45.32	0.01837
45.34	0.01728
45.36	0.01676
45.38	0.01678
45.4	0.01631
45.42	0.01688
45.44	0.01685
45.46	0.01639
45.48	0.01608
45.5	0.01642
45.52	0.01607
45.54	0.01562
45.56	0.01575
45.58	0.01878
45.6	0.01785
45.62	0.01615
45.64	0.01571
45.66	0.01546
45.68	0.01604
45.7	0.01619
45.72	0.01565
45.74	0.01554
45.76	0.01566
45.78	0.01603
45.8	0.01654
45.82	0.01685
45.84	0.01646
45.86	0.0154
45.88	0.01452
45.9	0.01529
45.92	0.01439
45.94	0.01467
45.96	0.01502
45.98	0.01415
46	0.01584
46.02	0.01602
46.04	0.01502
46.06	0.0134
46.08	0.0137
46.1	0.01448
46.12	0.01571
46.14	0.01687
46.16	0.01532
46.18	0.01484
46.2	0.01517
46.22	0.01587
46.24	0.01587
46.26	0.016
46.28	0.01604
46.3	0.01638
46.32	0.01782
46.34	0.01589
46.36	0.01558
46.38	0.01554
46.4	0.01394
46.42	0.01614
46.44	0.01624
46.46	0.01573
46.48	0.01568
46.5	0.01496
46.52	0.0142
46.54	0.0141
46.56	0.01477
46.58	0.01513
46.6	0.01477
46.62	0.01501
46.64	0.01596
46.66	0.01678
46.68	0.01466
46.7	0.01439
46.72	0.0152
46.74	0.01417
46.76	0.0146
46.78	0.01479
46.8	0.01518
46.82	0.0164
46.84	0.01465
46.86	0.0155
46.88	0.01671
46.9	0.01654
46.92	0.01546
46.94	0.01496
46.96	0.01544
46.98	0.01646
47	0.0142
47.02	0.01494
47.04	0.01615
47.06	0.01673
47.08	0.01554
47.1	0.01508
47.12	0.01458
47.14	0.01425
47.16	0.01481
47.18	0.01495
47.2	0.01534
47.22	0.01581
47.24	0.01607
47.26	0.01535
47.28	0.01572
47.3	0.01675
47.32	0.01791
47.34	0.01709
47.36	0.01692
47.38	0.01772
47.4	0.01978
47.42	0.02384
47.44	0.02287
47.46	0.02202
47.48	0.02203
47.5	0.01946
47.52	0.01698
47.54	0.01768
47.56	0.02013
47.58	0.01987
47.6	0.01747
47.62	0.01629
47.64	0.01564
47.66	0.0142
47.68	0.01529
47.7	0.01567
47.72	0.01531
47.74	0.01431
47.76	0.01293
47.78	0.01388
47.8	0.01442
47.82	0.01335
47.84	0.01314
47.86	0.01424
47.88	0.01487
47.9	0.01483
47.92	0.01585
47.94	0.01429
47.96	0.0144
47.98	0.01574
48	0.01517
48.02	0.01522
48.04	0.01464
48.06	0.01391
48.08	0.01391
48.1	0.01572
48.12	0.01405
48.14	0.01265
48.16	0.0149
48.18	0.01428
48.2	0.01438
48.22	0.01469
48.24	0.0149
48.26	0.0147
48.28	0.01579
48.3	0.0161
48.32	0.01527
48.34	0.01491
48.36	0.01446
48.38	0.01469
48.4	0.01556
48.42	0.01658
48.44	0.015
48.46	0.01465
48.48	0.01513
48.5	0.01513
48.52	0.01368
48.54	0.0135
48.56	0.01442
48.58	0.01606
48.6	0.01559
48.62	0.01543
48.64	0.01548
48.66	0.01567
48.68	0.01567
48.7	0.01471
48.72	0.01395
48.74	0.01415
48.76	0.01662
48.78	0.01598
48.8	0.01491
48.82	0.01436
48.84	0.01518
48.86	0.01383
48.88	0.01404
48.9	0.01507
48.92	0.01486
48.94	0.01535
48.96	0.0156
48.98	0.01529
49	0.01417
49.02	0.01397
49.04	0.01384
49.06	0.01432
49.08	0.01553
49.1	0.01471
49.12	0.01582
49.14	0.0163
49.16	0.01522
49.18	0.01352
49.2	0.01362
49.22	0.01405
49.24	0.01455
49.26	0.01537
49.28	0.01469
49.3	0.0147
49.32	0.01478
49.34	0.01324
49.36	0.01395
49.38	0.0153
49.4	0.01584
49.42	0.01413
49.44	0.01515
49.46	0.01471
49.48	0.01428
49.5	0.01483
49.52	0.01452
49.54	0.01567
49.56	0.01652
49.58	0.01662
49.6	0.0177
49.62	0.01912
49.64	0.02168
49.66	0.02481
49.68	0.02599
49.7	0.02713
49.72	0.02551
49.74	0.02237
49.76	0.02088
49.78	0.02167
49.8	0.02221
49.82	0.02232
49.84	0.02201
49.86	0.02061
49.88	0.01983
49.9	0.01924
49.92	0.0185
49.94	0.01747
49.96	0.01675
[truncated: 2 more rows]

## Sheet: Figure S2
Wavelenth (nm)	Photoluminescence intensity (a.u.)	Wavelenth (nm)	Photoluminescence intensity (a.u.)
	FA0.92Cs0.04MA0.04PbI3		FAPbI3
600.005	0.000192839	600.784	-0.000149091
600.784	9.64196e-05	601.563	0.00234
601.563	0.000128559	602.343	-0.00139
602.343	6.42797e-05	603.122	0.00979
603.122	0.000257119	603.901	0.00606
603.901	0.000289259	604.68	0.00234
604.68	0.000160699	605.458	0.00234
605.458	6.42797e-05	606.237	0.00234
606.237	0.000257119	607.016	0.00482
607.016	0.000257119	607.795	0.00731
607.795	0.000257119	608.573	0.00979
608.573	0.000482098	609.351	0.00482
609.351	0.000482098	610.13	0.01973
610.13	0.000578518	610.908	0.016
610.908	0.000707077	611.686	0.01352
611.686	0.000546378	612.464	0.00979
612.464	0.000321399	613.242	0.00855
613.242	0.000321399	614.02	0.00855
614.02	0.000353539	614.798	0.00606
614.798	0.000192839	615.576	0.00731
615.576	0.000257119	616.354	0.00234
616.354	0.000192839	617.131	0.00482
617.131	0.000289259	617.909	0.00482
617.909	0.000289259	618.686	0.00731
618.686	0.000257119	619.463	0.00855
619.463	0.000449958	620.241	0.00855
620.241	0.000257119	621.018	0.00979
621.018	0.000192839	621.795	0.00109
621.795	0.000321399	622.572	0.00855
622.572	0.000160699	623.349	0.00606
623.349	0.000321399	624.125	0.00979
624.125	0.000257119	624.902	0.00979
624.902	0.000160699	625.679	0.00482
625.679	0.000417818	626.455	0.00606
626.455	0.000224979	627.232	0.00731
627.232	0.000385678	628.008	0.00482
628.008	0.000289259	628.785	0.00482
628.785	0.000385678	629.561	0.00979
629.561	0.000353539	630.337	0.00482
630.337	0.000417818	631.113	0.00358
631.113	0.000224979	631.889	0.00482
631.889	0.000257119	632.665	0.00606
632.665	0.000224979	633.441	0.00482
633.441	0.000257119	634.216	0.00482
634.216	0.000289259	634.992	0.00234
634.992	0.000192839	635.767	-0.000149091
635.767	0.000289259	636.543	0.00482
636.543	0.000257119	637.318	-0.000149091
637.318	0.000417818	638.094	-0.000149091
638.094	0.000385678	638.869	0.00606
638.869	0.000321399	639.644	0.00731
639.644	0.000449958	640.419	0.00234
640.419	0.000224979	641.194	0.00109
641.194	0.000224979	641.969	0.00358
641.969	0.000353539	642.743	0.00482
642.743	0.000192839	643.518	-0.00139
643.518	0.000385678	644.293	0.00979
644.293	0.000289259	645.067	0.00855
645.067	0.000321399	645.842	0.00234
645.842	0.000417818	646.616	0.00234
646.616	0.000224979	647.39	0.00979
647.39	0.000385678	648.164	0.00358
648.164	0.000321399	648.939	0.00234
648.939	0.000385678	649.713	0.00358
649.713	0.000449958	650.487	0.00731
650.487	0.000353539	651.26	0.00482
651.26	0.000353539	652.034	0.00358
652.034	0.000353539	652.808	0.00358
652.808	0.000353539	653.581	0.00606
653.581	0.000417818	654.355	0.00358
654.355	0.000449958	655.128	-0.00263
655.128	0.000289259	655.902	-0.00139
655.902	0.000417818	656.675	0.00482
656.675	0.000546378	657.448	0.00358
657.448	0.000321399	658.221	0.00109
658.221	0.000482098	658.994	0.00234
658.994	0.000385678	659.767	0.00731
659.767	0.000385678	660.54	0.00234
660.54	0.000546378	661.313	0.00358
661.313	0.000514238	662.085	0.00606
662.085	0.000449958	662.858	0.00482
662.858	0.000482098	663.63	0.00234
663.63	0.000449958	664.403	0.00358
664.403	0.000482098	665.175	0.00234
665.175	0.000514238	665.947	-0.00139
665.947	0.000353539	666.719	0.00482
666.719	0.000546378	667.491	0.00731
667.491	0.000449958	668.263	0.00482
668.263	0.000482098	669.035	0.00482
669.035	0.000546378	669.807	0.00358
669.807	0.000385678	670.579	0.00234
670.579	0.000449958	671.351	0.00358
671.351	0.000578518	672.122	0.00482
672.122	0.000546378	672.894	0.00234
672.894	0.000482098	673.665	0.00109
673.665	0.000449958	674.436	-0.00512
674.436	0.000642797	675.207	0.00234
675.207	0.000771357	675.979	0.00234
675.979	0.000674937	676.75	0.00358
676.75	0.000707077	677.521	0.00731
677.521	0.000674937	678.292	0.00482
678.292	0.000674937	679.062	0.00482
679.062	0.000546378	679.833	0.00234
679.833	0.000674937	680.604	0.00234
680.604	0.000514238	681.374	0.00482
681.374	0.000546378	682.145	0.00358
682.145	0.000707077	682.915	0.00731
682.915	0.000674937	683.685	0.00606
683.685	0.000578518	684.456	0.00606
684.456	0.000674937	685.226	0.00234
685.226	0.000771357	685.996	0.00234
685.996	0.000674937	686.766	0.00606
686.766	0.000739217	687.536	0.00109
687.536	0.000674937	688.305	0.00234
688.305	0.000739217	689.075	0.00855
689.075	0.000674937	689.845	0.00109
689.845	0.000867777	690.614	0.00358
690.614	0.000739217	691.384	0.00234
691.384	0.000771357	692.153	0.00234
692.153	0.000996336	692.922	0.00358
692.922	0.000835637	693.692	0.00606
693.692	0.000707077	694.461	0.00606
694.461	0.000996336	695.23	0.00109
695.23	0.000932056	695.999	0.00606
695.999	0.000996336	696.768	0.00358
696.768	0.000932056	697.536	0.00234
697.536	0.000996336	698.305	0.00358
698.305	0.00103	699.074	0.00979
699.074	0.00109	699.842	-0.00139
699.842	0.00116	700.611	0.00606
700.611	0.00129	701.379	0.00109
701.379	0.00135	702.147	0.00109
702.147	0.00135	702.916	0.00234
702.916	0.00125	703.684	0.00234
703.684	0.00157	704.452	0.00482
704.452	0.00167	705.22	0.00731
705.22	0.00177	705.988	0.00979
705.988	0.0018	706.755	0.01228
706.755	0.00199	707.523	0.00482
707.523	0.00219	708.291	0.00979
708.291	0.00209	709.058	0.01352
709.058	0.00219	709.826	0.00234
709.826	0.00219	710.593	0.01103
710.593	0.00225	711.36	0.00731
711.36	0.0027	712.128	0.01103
712.128	0.0028	712.895	0.00855
712.895	0.00286	713.662	0.00234
713.662	0.0028	714.429	0.00234
714.429	0.00305	715.196	0.00109
715.196	0.00315	715.962	0.00358
715.962	0.00321	716.729	0.00234
716.729	0.00334	717.496	0.00855
717.496	0.0036	718.262	0.00731
718.262	0.00402	719.029	0.00234
719.029	0.00453	719.795	0.00606
719.795	0.00472	720.561	0.00606
720.561	0.00453	721.328	0.00358
721.328	0.00517	722.094	0.00234
722.094	0.00508	722.86	0.00731
722.86	0.00569	723.626	0.01103
723.626	0.00607	724.392	0.00358
724.392	0.00617	725.157	0.00979
725.157	0.00649	725.923	0.00482
725.923	0.0072	726.689	0.00606
726.689	0.00794	727.454	0.00979
727.454	0.00784	728.22	0.01103
728.22	0.00832	728.985	0.00855
728.985	0.00926	729.75	0.01228
729.75	0.00964	730.516	0.00606
730.516	0.01022	731.281	0.01103
731.281	0.01118	732.046	0.01352
732.046	0.01151	732.811	0.01476
732.811	0.01231	733.576	0.00606
733.576	0.01286	734.34	0.00979
734.34	0.01376	735.105	0.01228
735.105	0.01523	735.87	0.01103
735.87	0.01578	736.634	0.01228
736.634	0.01665	737.399	0.01103
737.399	0.01784	738.163	0.01724
738.163	0.01787	738.927	0.01352
738.927	0.01989	739.692	0.016
739.692	0.02099	740.456	0.01724
740.456	0.02231	741.22	0.01476
741.22	0.02349	741.984	0.01724
741.984	0.02468	742.748	0.02097
742.748	0.026	743.511	0.01973
743.511	0.02761	744.275	0.0247
744.275	0.02944	745.039	0.02221
745.039	0.03095	745.802	0.02346
745.802	0.03349	746.566	0.02843
746.566	0.0349	747.329	0.0247
747.329	0.0367	748.092	0.02718
748.092	0.03918	748.856	0.02718
748.856	0.04114	749.619	0.02967
749.619	0.04439	750.382	0.0334
750.382	0.04699	751.145	0.03464
751.145	0.04988	751.908	0.04334
751.908	0.05165	752.671	0.03712
752.671	0.05502	753.433	0.03588
753.433	0.05776	754.196	0.04582
754.196	0.06177	754.958	0.04085
754.958	0.0646	755.721	0.04334
755.721	0.06817	756.483	0.04458
756.483	0.07148	757.246	0.04582
757.246	0.07608	758.008	0.06073
758.008	0.07964	758.77	0.04955
758.77	0.08501	759.532	0.05824
759.532	0.08874	760.294	0.057
760.294	0.09407	761.056	0.06321
761.056	0.09816	761.818	0.0657
761.818	0.10494	762.58	0.0657
762.58	0.10969	763.341	0.07688
763.341	0.11747	764.103	0.0744
764.103	0.12451	764.864	0.07564
764.864	0.12997	765.626	0.09303
765.626	0.13788	766.387	0.08806
766.387	0.14585	767.148	0.08931
767.148	0.15462	767.909	0.10421
767.909	0.16359	768.67	0.11415
768.67	0.17079	769.431	0.10794
769.431	0.18185	770.192	0.12409
770.192	0.19329	770.953	0.12906
770.953	0.20264	771.714	0.12285
771.714	0.21434	772.475	0.13155
772.475	0.2272	773.235	0.14894
773.235	0.23893	773.996	0.15764
773.996	0.25239	774.756	0.16758
774.756	0.26377	775.516	0.16758
775.516	0.27933	776.277	0.17255
776.277	0.29482	777.037	0.18497
777.037	0.30931	777.797	0.19491
777.797	0.32725	778.557	0.1974
778.557	0.34242	779.317	0.20485
779.317	0.36016	780.077	0.23094
780.077	0.37858	780.837	0.23715
780.837	0.39879	781.596	0.24337
781.596	0.41711	782.356	0.26324
782.356	0.43762	783.115	0.27194
783.115	0.45825	783.875	0.29306
783.875	0.47882	784.634	0.3117
784.634	0.50415	785.393	0.32537
785.393	0.52603	786.153	0.32288
786.153	0.54725	786.912	0.33406
786.912	0.57415	787.671	0.36512
787.671	0.5934	788.43	0.38873
788.43	0.61905	789.189	0.39991
789.189	0.64511	789.947	0.41979
789.947	0.66938	790.706	0.43221
790.706	0.69477	791.465	0.43718
791.465	0.72096	792.223	0.47321
792.223	0.74375	792.982	0.48688
792.982	0.76981	793.74	0.52415
793.74	0.79212	794.498	0.53036
794.498	0.82188	795.256	0.54776
795.256	0.8402	796.015	0.60739
796.015	0.86222	796.773	0.62976
796.773	0.88423	797.531	0.63349
797.531	0.90059	798.289	0.66206
798.289	0.92119	799.046	0.69312
799.046	0.93424	799.804	0.70555
799.804	0.94665	800.562	0.72294
800.562	0.95973	801.319	0.73288
801.319	0.97043	802.077	0.77139
802.077	0.97892	802.834	0.79127
802.834	0.98692	803.591	0.84221
803.591	1	804.349	0.82979
804.349	0.99855	805.106	0.85588
805.106	0.99711	805.863	0.87576
805.863	0.99116	806.62	0.9093
806.62	0.98525	807.377	0.90682
807.377	0.98101	808.134	0.93539
808.134	0.97374	808.89	0.9503
808.89	0.96657	809.647	0.95279
809.647	0.9552	810.404	0.95279
810.404	0.94134	811.16	0.959
811.16	0.92772	811.916	0.98633
811.916	0.91721	812.673	0.98882
812.673	0.9057	813.429	0.97018
813.429	0.88995	814.185	0.98012
814.185	0.87234	814.941	0.98633
814.941	0.85453	815.697	0.99876
815.697	0.83721	816.453	1
816.453	0.82339	817.209	0.97018
817.209	0.80507	817.965	0.98385
817.965	0.78955	818.721	0.96024
818.721	0.76679	819.476	0.94658
819.476	0.74712	820.232	0.95155
820.232	0.7316	820.987	0.92918
820.987	0.71817	821.743	0.90433
821.743	0.70142	822.498	0.85836
822.498	0.68365	823.253	0.877
823.253	0.66436	824.008	0.8447
824.008	0.64923	824.763	0.83352
824.763	0.6337	825.518	0.82358
825.518	0.6158	826.273	0.80121
826.273	0.60166	827.028	0.76021
827.028	0.58549	827.782	0.74282
827.782	0.56788	828.537	0.71797
828.537	0.55168	829.292	0.72046
829.292	0.53416	830.046	0.67076
830.046	0.51845	830.801	0.65585
830.801	0.50556	831.555	0.62479
831.555	0.49152	832.309	0.60739
832.309	0.47471	833.063	0.57882
833.063	0.45774	833.817	0.55397
833.817	0.4425	834.571	0.52291
834.571	0.42791	835.325	0.508
835.325	0.41483	836.079	0.49309
836.079	0.40156	836.833	0.47197
836.833	0.38561	837.586	0.46327
837.586	0.37167	838.34	0.42849
838.34	0.35878	839.093	0.40488
839.093	0.34403	839.847	0.38749
839.847	0.33155	840.6	0.37506
840.6	0.32117	841.354	0.35767
841.354	0.30684	842.107	0.33282
842.107	0.29607	842.86	0.31791
842.86	0.28335	843.613	0.31046
843.613	0.26731	844.366	0.28561
844.366	0.25696	845.119	0.28437
845.119	0.24712	845.871	0.26821
845.871	0.23729	846.624	0.23964
846.624	0.22749	847.377	0.23343
847.377	0.21495	848.129	0.23467
848.129	0.20508	848.882	0.20112
848.882	0.19567	849.634	0.19615
849.634	0.18596	850.386	0.18373
850.386	0.17812	851.139	0.18124
851.139	0.16989	851.891	0.17503
851.891	0.16002	852.643	0.15888
852.643	0.1516	853.395	0.1477
853.395	0.14341	854.147	0.139
854.147	0.13659	854.898	0.14397
854.898	0.12888	855.65	0.13031
855.65	0.12342	856.402	0.13031
856.402	0.11702	857.153	0.1154
857.153	0.11091	857.905	0.10297
857.905	0.10336	858.656	0.10421
858.656	0.09902	859.408	0.09303
859.408	0.09327	860.159	0.09055
860.159	0.089	860.91	0.08434
860.91	0.08443	861.661	0.08931
861.661	0.08035	862.412	0.08682
862.412	0.07636	863.163	0.0744
863.163	0.07225	863.914	0.07191
863.914	0.06753	864.665	0.06818
864.665	0.06402	865.415	0.07067
865.415	0.0611	866.166	0.06073
866.166	0.05753	866.916	0.06197
866.916	0.05544	867.667	0.05328
867.667	0.05229	868.417	0.04955
868.417	0.04943	869.168	0.04582
869.168	0.04593	869.918	0.04458
869.918	0.04361	870.668	0.04706
870.668	0.04169	871.418	0.04334
871.418	0.03905	872.168	0.03837
872.168	0.03799	872.918	0.04209
872.918	0.03577	873.668	0.03712
873.668	0.03365	874.417	0.04209
874.417	0.03156	875.167	0.03464
875.167	0.02999	875.916	0.03588
875.916	0.02799	876.666	0.03588
876.666	0.02758	877.415	0.03588
877.415	0.0261	878.165	0.02346
878.165	0.02462	878.914	0.02221
878.914	0.02343	879.663	0.0247
879.663	0.02166	880.412	0.01476
880.412	0.02051	881.161	0.016
881.161	0.01935	881.91	0.01849
881.91	0.01822	882.659	0.01724
882.659	0.01806	883.408	0.01849
883.408	0.01694	884.156	0.02097
884.156	0.01594	884.905	0.02221
884.905	0.01527	885.654	0.01476
885.654	0.01392	886.402	0.01476
886.402	0.01366	887.15	0.01476
887.15	0.0127	887.899	0.01724
887.899	0.01231	888.647	0.016
888.647	0.0117	889.395	0.01352
889.395	0.01118	890.143	0.01103
890.143	0.01083	890.891	0.00606
890.891	0.01025	891.639	0.01228
891.639	0.00938	892.387	0.01476
892.387	0.00897	893.134	0.01352
893.134	0.00839	893.882	0.00482
893.882	0.00803	894.63	0.01228
894.63	0.00781	895.377	0.01352
895.377	0.00714	896.125	0.00855
896.125	0.00672	896.872	0.00731
896.872	0.00688	897.619	0.01228
897.619	0.00633	898.366	0.00234
898.366	0.00591	899.113	0.00731
899.113	0.00579	899.86	0.00482
899.86	0.00559	900.607	0.00855
900.607	0.00521	901.354	-0.000149091

## Sheet: Figure S3
Photo energy (MeV)	Absorption (um-1)	Photo energy (MeV)	Absorption (um-1)	Photo energy (MeV)	Absorption (um-1)	Photo energy (MeV)	Absorption (um-1)	Photo energy (MeV)	Absorption (um-1)	Photo energy (MeV)	Absorption (um-1)	Photo energy (MeV)	Absorption (um-1)
	FAPbI3		MAPbI3		Si		a-Se		CdTe		Cs2AgBiBr6		MAPbBr3
7444	0.001	7376	0.001	7444	0.001	1570	0.001	2317	0.001	7927	0.001	5314	0.001	3719
6927	0.00104	6862	0.00104	6927	0.0015	535.6	0.0012	1507	0.001	7876	0.00103	4966	0.0015	1570
6447	0.00107	6385	0.00107	6447	0.00184	309.2	0.00144	981.5	0.00101	7825	0.00107	4642	0.00155	1459
6654	0.00107	6588	0.00107	6654	0.00184	3193	0.00144	4349	0.00101	8013	0.00107	4759	0.00155	3154
3232	0.0015	3195	0.0015	3232	0.002	2777	0.00146	4122	0.0015	3291	0.00114	4126	0.00157	2935
1672	0.002	1651	0.002	1672	0.003	978.4	0.00148	3907	0.002	1664	0.00122	3577	0.0016	2734
998.5	0.00248	985.2	0.00248	998.5	0.004	452.8	0.00148	5594	0.003	614.6	0.00122	3653	0.0016	3489
1197	0.00248	1180	0.00248	1197	0.005	245.1	0.0015	5336	0.00354	406	0.0015	2306	0.00169	3084
1246	0.00253	1228	0.00253	1246	0.006	147	0.00165	4343	0.00354	778.2	0.00155	2139	0.00178	2726
1312	0.00259	1292	0.00259	1312	0.008	64.69	0.00165	4915	0.00363	729.6	0.00155	3667	0.00178	2988
1481	0.00259	1458	0.00259	1481	0.01	33.88	0.002	3098	0.00373	683.8	0.00157	3441	0.002	2283
1117	0.003	1099	0.003	1117	0.015	10.34	0.003	1116	0.00373	860	0.0016	3232	0.00248	1347
1057	0.00307	1040	0.00307	1057	0.02	4.463	0.004	525.2	0.004	723	0.0016	3913	0.00248	1604
1153	0.00307	1134	0.00307	1153	0.03	1.436	0.005	289.6	0.00402	715	0.00169	3452	0.00253	1664
960.9	0.0033	945.1	0.0033	960.9	0.04	0.701	0.006	177.3	0.00402	794.5	0.00178	3045	0.00259	1745
800.7	0.00355	787.4	0.00355	800.7	0.05	0.4385	0.008	81.13	0.00418	721.1	0.00178	3282	0.00259	1964
830.4	0.00355	816.6	0.00355	830.4	0.06	0.3206	0.01	44.13	0.00434	654.4	0.002	2502	0.003	1472
753.8	0.0037	741.2	0.0037	753.8	0.08	0.2228	0.01266	23.18	0.00434	931.1	0.00258	1339	0.00307	1391
684.2	0.00385	672.8	0.00385	684.2	0.1	0.1835	0.01266	158.9	0.00448	869.7	0.00258	1538	0.00307	1516
703.2	0.00385	691.4	0.00385	703.2	0.15	0.1448	0.015	103.3	0.00461	812.3	0.00263	1486	0.0033	1260
641.8	0.004	631	0.004	641.8	0.2	0.1275	0.02	48.18	0.00461	942.6	0.00269	1438	0.00355	1047
465.8	0.00456	457.9	0.00456	465.8	0.3	0.1082	0.03	15.96	0.00477	868.2	0.00269	1580	0.00355	1085
770.4	0.00456	756.7	0.00456	770.4	0.4	0.09614	0.04	7.184	0.00494	799.7	0.003	1220	0.0037	983.7
719	0.0047	706.2	0.0047	719	0.5	0.08748	0.05	3.864	0.00494	865.2	0.00318	1053	0.00385	891.6
671.2	0.00485	659.2	0.00485	671.2	0.6	0.08078	0.06	2.341	0.005	839.2	0.00318	1107	0.00385	916.1
812.2	0.00485	797.6	0.00485	812.2	0.8	0.07082	0.08	1.09	0.006	528.6	0.00326	1035	0.004	835
762.9	0.005	749.1	0.005	762.9	1	0.06361	0.1	0.6278	0.008	249.2	0.00335	967.2	0.005	478.2
694.6	0.00519	682.1	0.00519	694.6	1.022	0.06293	0.15	0.2702	0.01	138.1	0.00335	1057	0.006	301.4
766.6	0.00519	752.7	0.00519	766.6	1.25	0.05688	0.2	0.1742	0.015	46.56	0.00344	992.3	0.008	144.4
536	0.006	526.2	0.006	536	1.5	0.05183	0.3	0.1144	0.02	21.44	0.00352	931.5	0.01	81.27
256.1	0.008	251.4	0.008	256.1	2	0.04481	0.4	0.09298	0.02671	9.832	0.00352	974.3	0.01304	40.99
143.6	0.01	141	0.01	143.6	2.044	0.04433	0.5	0.08129	0.02671	29.43	0.00361	917.5	0.01304	82.13
71.62	0.01304	70.3	0.01304	71.62	3	0.03678	0.6	0.0735	0.03	21.82	0.0037	864	0.01325	78.57
103.4	0.01304	101.5	0.01304	103.4	4	0.0324	0.8	0.06314	0.03181	18.74	0.0037	880.5	0.01347	75.18
71.18	0.015	69.86	0.015	71.18	5	0.02967	1	0.05619	0.03181	34.94	0.00375	849.2	0.01347	137.9
68.72	0.0152	67.44	0.0152	68.72	6	0.02788	1.022	0.05554	0.04	19.3	0.00381	818.9	0.015	104.3
82.34	0.0152	80.8	0.0152	82.34	7	0.02663	1.25	0.04999	0.05	10.67	0.00381	837.8	0.0152	100.8
78.08	0.01553	76.62	0.01553	78.08	8	0.02574	1.5	0.04564	0.06	6.542	0.0039	788.1	0.0152	118.4
74.06	0.01586	72.68	0.01586	74.06	9	0.02509	2	0.0401	0.08	3.019	0.004	741.4	0.01553	112.4
80.9	0.01586	79.38	0.01586	80.9	10	0.02462	2.044	0.03974	0.1	1.671	0.004	752	0.01586	106.7
44.51	0.02	43.68	0.02	44.51	11	0.02425	3	0.03476	0.15	0.6072	0.004	751.6	0.01586	115.5
15.4	0.03	15.12	0.03	15.4	12	0.02398	4	0.03247	0.2	0.3246	0.005	426.8	0.02	63.75
11.84	0.03317	11.62	0.03317	11.84	13	0.02378	5	0.03145	0.3	0.1628	0.00501	424.3	0.03	21.91
29.81	0.03317	29.25	0.03317	29.81	14	0.02362	6	0.03105	0.4	0.1147	0.00501	534	0.04	10.18
18.38	0.04	18.04	0.04	18.38	15	0.02352	7	0.03103	0.5	0.09291	0.00518	490.3	0.05	5.627
10.27	0.05	10.07	0.05	10.27	16	0.02345	8	0.03119	0.6	0.08042	0.00536	450.1	0.06	3.478
6.341	0.06	6.224	0.06	6.341	18	0.02338	9	0.0315	0.8	0.066	0.00536	501.4	0.08	1.659
2.974	0.08	2.92	0.08	2.974	20	0.02338	10	0.03186	1	0.05742	0.00553	462.2	0.088	1.309
2.32	0.088	2.278	0.088	2.32	22	0.02343	11	0.03227	1.022	0.05667	0.00571	426.1	0.088	3.806
4.249	0.088	4.171	0.088	4.249	24	0.02351	12	0.03268	1.25	0.05042	0.00571	450.9	0.1	2.756
3.057	0.1	3.001	0.1	3.057	26	0.02361	13	0.0331	1.5	0.04591	0.006	399.2	0.15	1.027
1.11	0.15	1.091	0.15	1.11	28	0.02372	14	0.03353	2	0.0407	0.008	190	0.2	0.5338
0.5662	0.2	0.5574	0.2	0.5662	30	0.02385	15	0.03395	2.044	0.04039	0.01	105.9	0.3	0.2422
0.2501	0.3	0.247	0.3	0.2501	40	0.02455	16	0.03438	3	0.03649	0.01342	48.7	0.4	0.1559
0.1582	0.4	0.1567	0.4	0.1582	50	0.02522	18	0.03519	4	0.03525	0.01342	66.63	0.5	0.1184
0.1188	0.5	0.118	0.5	0.1188	60	0.02583	20	0.03599	5	0.03513	0.01345	66.27	0.6	0.09798
0.09769	0.6	0.09711	0.6	0.09769	80	0.02685	22	0.03675	6	0.03548	0.01347	65.91	0.8	0.07623
0.07543	0.8	0.07512	0.8	0.07543	100	0.02764	24	0.03748	7	0.0361	0.01347	122.5	1	0.06444
0.06351	1	0.06331	1	0.06351			26	0.03816	8	0.03687	0.015	92.65	1.022	0.06345
0.06249	1.022	0.0623	1.022	0.06249			28	0.0388	9	0.0377	0.01571	82.09	1.25	0.05542
0.0545	1.25	0.05437	1.25	0.0545			30	0.03941	10	0.03857	0.01571	89.75	1.5	0.04997
0.04917	1.5	0.04905	1.5	0.04917			40	0.04204	11	0.03944	0.01605	85.07	2	0.04392
0.04344	2	0.04333	2	0.04344			50	0.04412	12	0.04031	0.01639	80.64	2.044	0.04356
0.04312	2.044	0.043	2.044	0.04312			60	0.0458	13	0.04115	0.01639	84.48	3	0.03891
0.03915	3	0.03898	3	0.03915			80	0.04838	14	0.04196	0.02	50.31	4	0.0372
0.03803	4	0.0378	4	0.03803			100	0.05028	15	0.04273	0.02551	26.37	5	0.03676
0.03807	5	0.03779	5	0.03807					16	0.04346	0.02551	31.02	6	0.0369
0.0386	6	0.03829	6	0.0386					18	0.04486	0.03	20.22	7	0.03736
0.0394	7	0.03904	7	0.0394					20	0.04616	0.03598	12.43	8	0.03799
0.04033	8	0.03994	8	0.04033					22	0.04739	0.03598	18.83	9	0.03871
0.04132	9	0.0409	9	0.04132					24	0.04853	0.04	14.21	10	0.03948
0.04235	10	0.04189	10	0.04235					26	0.0496	0.05	7.885	11	0.04027
0.04337	11	0.04288	11	0.04337					28	0.05059	0.06	4.846	12	0.04107
0.04438	12	0.04387	12	0.04438					30	0.05151	0.08	2.266	13	0.04185
0.04538	13	0.04484	13	0.04538					40	0.05542	0.09053	1.645	14	0.04263
0.04633	14	0.04577	14	0.04633					50	0.05843	0.09053	2.732	15	0.04336
0.04724	15	0.04666	15	0.04724					60	0.06081	0.1	2.12	16	0.04408
0.04811	16	0.04751	16	0.04811					80	0.06446	0.15	0.7857	18	0.04544
0.04973	18	0.0491	18	0.04973					100	0.06708	0.2	0.4151	20	0.04671
0.05125	20	0.05058	20	0.05125							0.3	0.1979	22	0.04789
0.05266	22	0.05196	22	0.05266							0.4	0.1332	24	0.04902
0.05398	24	0.05325	24	0.05398							0.5	0.1044	26	0.05006
0.0552	26	0.05445	26	0.0552							0.6	0.08843	28	0.05104
0.05634	28	0.05557	28	0.05634							0.8	0.07073	30	0.05195
0.05742	30	0.05662	30	0.05742							1	0.06072	40	0.05584
0.06187	40	0.06099	40	0.06187							1.022	0.05985	50	0.05884
0.06531	50	0.06438	50	0.06531							1.25	0.05279	60	0.06124
0.06805	60	0.06707	60	0.06805							1.5	0.04783	80	0.06487
0.07214	80	0.07109	80	0.07214							2	0.04222	100	0.06749
0.07512	100	0.07401	100	0.07512							2.044	0.04188
											3	0.03759
											4	0.0361
											5	0.0358
											6	0.03604
											7	0.03658
											8	0.03727
											9	0.03804
											10	0.03885
											11	0.03968
											12	0.04049
											13	0.0413
											14	0.04208
											15	0.04283
											16	0.04355
											18	0.04492
											20	0.04619
											22	0.04739
											24	0.04852
											26	0.04956
											28	0.05054
											30	0.05146
											40	0.05532
											50	0.05832
											60	0.06072
											80	0.06434
											100	0.06695

## Sheet: Figure S5
DCS electrode voltage (V)	Drain current (nA)
-3.8	1157.4
-3.7	1023.5
-3.6	984.795
-3.5	788.417
-3.4	697.747
-3.3	640.731
-3.2	553.322
-3.1	522.362
-3	--
-2.9	371.753
-2.8	360.062
-2.7	339.485
-2.6	243.042
-2.5	206.082
-2.4	--
-2.3	155.366
-2.2	131.869
-2.1	114.072
-2	107.14
-1.9	--
-1.8	--
-1.7	--
-1.6	--
-1.5	--
-1.4	47.5027
-1.3	39.2849
-1.2	33.5017
-1.1	31.872
-1	25.8887
-0.9	27.2314
-0.8	28.8589
-0.7	33.2167
-0.6	22.4795
-0.5	13.6532
-0.4	9.99005
-0.3	7.82076
-0.2	6.13715
-0.1	4.5258
0	3.10038
0.1	1.29009
0.2	0.92823
0.3	0.15168
0.4	-0.4151
0.5	-0.96203
0.6	-3.30588
0.7	-4.24964
0.8	-4.13595
0.9	-4.54965
1	-4.77738
1.1	-6.25453
1.2	-7.7295
1.3	-9.67848
1.4	-11.0273
1.5	-14.1049
1.6	-17.7614
1.7	-22.3891
1.8	-28.8651
1.9	-34.1673
2	-39.3901
2.1	-44.1495
2.2	-46.6123
2.3	-48.1399
2.4	-47.7144
2.5	-50.1605
2.6	-55.0956
2.7	-53.3451
2.8	-56.2661
2.9	-52.4386
3	-53.6332
3.1	-58.1557
3.2	--
3.3	-72.4163
3.4	-83.4606
3.5	-112.767
3.6	-143.841
3.7	-184.893
3.8	-221.342

## Sheet: Figure S6
DCS electrode voltage (V)	Drain current (A)
3.44276e-05	2.29679e-09
0.01003	1.84932e-09
0.02003	1.76103e-09
0.03003	1.67855e-09
0.04003	1.60346e-09
0.05003	1.52787e-09
0.06003	1.45568e-09
0.07003	1.38672e-09
0.08004	1.31761e-09
0.09004	--
0.10004	1.08274e-09
0.11004	9.66954e-10
0.12003	9.18681e-10
0.13003	8.69359e-10
0.14003	8.18686e-10
0.15003	7.67137e-10
0.16003	7.14898e-10
0.17003	6.62148e-10
0.18003	6.09232e-10
0.19003	5.56172e-10
0.20003	5.02987e-10
0.21006	4.51028e-10
0.22005	3.97225e-10
0.23006	4.1715e-10
0.24005	3.66592e-10
0.25007	3.15158e-10
0.26005	2.63648e-10
0.27007	2.61724e-10
0.28005	2.11851e-10
0.29008	2.01231e-10
0.30006	1.76581e-10
0.31008	1.5018e-10
0.32006	1.15697e-10
0.33008	5.81775e-11
0.34006	5.93892e-11
0.35007	1.04837e-11
0.36005	-5.56252e-12
0.37008	-5.40763e-11
0.38006	-8.04672e-11
0.39008	-8.21955e-11
0.40006	-8.08886e-11
0.41008	-1.26458e-10
0.42006	-1.2501e-10
0.43009	-1.73632e-10
0.44007	-2.21503e-10
0.45009	-2.69137e-10
0.46008	-3.16313e-10
0.47009	-3.62877e-10
0.48008	-4.08496e-10
0.49009	-4.53345e-10
0.50007	-4.97351e-10
0.51009	-5.40856e-10
0.52007	-5.83505e-10
0.5301	-5.9973e-10
0.54008	-6.40933e-10
0.5501	-6.82408e-10
0.56008	-7.23485e-10
0.5701	-7.64633e-10
0.58008	-8.05038e-10
0.5901	-8.4544e-10
0.60009	-8.85349e-10
0.61011	-9.2524e-10
0.62009	-9.6507e-10
0.63011	-9.49494e-10
0.64009	--
0.65011	--
0.66009	--
0.67008	--
0.68009	--
0.69007	--
0.7001	--
0.71008	-1.45322e-09
0.7201	-1.51292e-09
0.73008	-1.56771e-09
0.7401	-1.62002e-09
0.75008	-1.67406e-09
0.7601	-1.73039e-09
0.77009	-1.78319e-09
0.7801	-1.83779e-09
0.79008	-1.88941e-09
0.8001	-1.94395e-09
0.81008	-2.00001e-09
0.8201	-2.0574e-09
0.83009	-2.11032e-09
0.8401	-2.16861e-09
0.85009	-2.2227e-09
0.86011	-2.28333e-09
0.87009	-2.33912e-09
0.88011	-2.39678e-09
0.89009	-2.45444e-09
0.90011	-2.51147e-09
0.91009	-2.56932e-09
0.92012	-2.62746e-09
0.93009	-2.68322e-09
0.94011	-2.74113e-09
0.95009	-2.7886e-09
0.96011	-2.84715e-09
0.97009	-2.90321e-09
0.98011	-2.95821e-09
0.99009	-2.94761e-09
1.00011	-3.00649e-09

## Sheet: Figure S7
Time (s)	Dark current (A)
0	1.66e-13
0.02005	5.9e-14
0.04011	-2.51e-13
0.06016	-8.42e-14
0.08022	3.5e-14
0.10027	9.5e-14
0.12033	7.1e-14
0.14038	-1.438e-13
0.16043	-9.62e-14
0.18049	-1.558e-13
0.20054	-2.46e-14
0.2206	-3.66e-14
0.24065	4.76e-13
0.26071	1.78e-13
0.28076	2.26e-13
0.30081	5.9e-14
0.32087	2.02e-13
0.34092	4.7e-14
0.36098	-2.46e-14
0.38103	-4.85e-14
0.40108	-1e-15
0.42114	2.5e-13
0.44119	3.21e-13
0.46125	3.5e-14
0.4813	2.26e-13
0.50135	5.9e-14
0.52141	9.5e-14
0.54146	1.18e-13
0.56152	2.14e-13
0.58157	2.26e-13
0.60163	8.3e-14
0.62168	1.54e-13
0.64173	7.1e-14
0.66179	3.09e-13
0.68184	1.54e-13
0.7019	4.7e-14
0.72195	1.66e-13
0.74201	-4.85e-14
0.76206	-2.034e-13
0.78212	2.38e-13
0.80217	-6.04e-14
0.82222	1.9e-13
0.84228	-4.85e-14
0.86233	2.73e-13
0.88239	1.9e-13
0.90244	2.3e-14
0.9225	1.78e-13
0.94255	1.54e-13
0.9626	1.9e-13
0.98266	2.73e-13
1.00271	1.54e-13
1.02277	1.42e-13
1.04282	3.33e-13
1.06288	-1.3e-14
1.08293	4.7e-14
1.10299	-1.3e-14
1.12304	5.24e-13
1.1431	2.73e-13
1.16315	2.02e-13
1.18321	3.21e-13
1.20326	9.5e-14
1.22331	3.09e-13
1.24337	5.9e-14
1.26342	3.5e-14
1.28348	2.5e-13
1.30353	3.69e-13
1.32359	2.02e-13
1.34364	2.97e-13
1.36369	2.3e-14
1.38375	2.85e-13
1.4038	1.54e-13
1.42386	2.02e-13
1.44391	2.3e-14
1.46397	1.1e-14
1.48402	-4.85e-14
1.50408	8.3e-14
1.52413	-3.66e-14
1.54419	-1.319e-13
1.56424	1.3e-13
1.58429	-1.796e-13
1.60435	2.5e-13
1.6244	-1.319e-13
1.64446	2.3e-14
1.66451	-7.23e-14
1.68457	-7.23e-14
1.70462	4.7e-14
1.72468	-1.081e-13
1.74473	3.5e-14
1.76478	1.78e-13
1.78484	1.66e-13
1.80489	2.3e-14
1.82495	2.5e-13
1.845	-7.23e-14
1.86506	1.06e-13
1.88511	-1.3e-14
1.90516	-2.46e-14
1.92522	-2.46e-14
1.94527	-1e-15
1.96533	2.3e-14
1.98538	-2.99e-13
2.00543	-2.75e-13
2.02549	-1.2e-13
2.04554	-2.034e-13
2.0656	2.3e-14
2.08565	-1.558e-13
2.1057	-4.85e-14
2.12576	2.61e-13
2.14581	7.1e-14
2.16587	-1.796e-13
2.18592	-1.3e-14
2.20598	-2.87e-13
2.22603	-2.154e-13
2.24608	-8.42e-14
2.26614	-8.42e-14
2.28619	-4.85e-14
2.30625	-1.081e-13
2.3263	-2.87e-13
2.34636	-3.46e-13
2.36641	2.02e-13
2.38646	-1.081e-13
2.40652	-7.23e-14
2.42657	4.7e-14
2.44663	-4.85e-14
2.46668	9.5e-14
2.48673	-1.796e-13
2.50679	4.7e-14
2.52684	-1.915e-13
2.5469	-1.081e-13
2.56695	1.1e-14
2.58701	1.78e-13
2.60706	-1.081e-13
2.62711	4.7e-14
2.64717	1.1e-14
2.66722	-7.23e-14
2.68728	-1.319e-13
2.70733	2.14e-13
2.72738	3.5e-14
2.74744	1.06e-13
2.76749	2.3e-14
2.78755	1.66e-13
2.8076	3.5e-14
2.82766	2.73e-13
2.84771	1.42e-13
2.86776	-8.42e-14
2.88782	1.06e-13
2.90787	2.02e-13
2.92793	2.14e-13
2.94798	4.52e-13
2.96803	3.09e-13
2.98809	1.78e-13
3.00814	4.7e-14
3.0282	8.3e-14
3.04825	1.1e-14
3.06831	-1.2e-13
3.08836	8.3e-14
3.10842	1.3e-13
3.12847	-3.66e-14
3.14853	-1.438e-13
3.16858	-1.558e-13
3.18864	-1.677e-13
3.20869	7.1e-14
3.22874	-4.85e-14
3.2488	3.5e-14
3.26885	1.06e-13
3.28891	-1.558e-13
3.30896	1.54e-13
3.32902	1.18e-13
3.34907	1.3e-13
3.36912	2.38e-13
3.38918	2.3e-14
3.40923	1.54e-13
3.42929	9.5e-14
3.44934	2.02e-13
3.4694	-1.2e-13
3.48945	-8.42e-14
3.5095	-1.081e-13
3.52956	1.1e-14
3.54961	3.45e-13
3.56967	2.5e-13
3.58972	1.42e-13
3.60977	-1.2e-13
3.62983	1.06e-13
3.64988	2.02e-13
3.66994	-1.081e-13
3.68999	1.42e-13
3.71005	2.38e-13
3.7301	-1.2e-13
3.75015	-1e-15
3.77021	4.7e-14
3.79026	2.02e-13
3.81032	3.5e-14
3.83037	8.3e-14
3.85043	2.3e-14
3.87048	1.54e-13
3.89053	-2.46e-14
3.91059	1.54e-13
3.93064	1.78e-13
3.9507	7.1e-14
3.97075	-3.66e-14
3.99081	-7.23e-14
4.01086	-1e-15
4.03091	-1.3e-14
4.05097	7.1e-14
4.07102	-4.85e-14
4.09108	-1.796e-13
4.11113	5.9e-14
4.13119	4.7e-14
4.15124	1.18e-13
4.1713	-1e-15
4.19135	2.02e-13
4.2114	2.3e-14
4.23146	-1.438e-13
4.25151	1.3e-13
4.27157	9.5e-14
4.29162	3.81e-13
4.31167	1.54e-13
4.33173	-2.034e-13
4.35178	2.3e-14
4.37184	9.5e-14
4.39189	1.06e-13
4.41195	2.02e-13
4.432	-1.438e-13
4.45206	-2.63e-13
4.47211	1.06e-13
4.49216	3.5e-14
4.51222	1.54e-13
4.53227	1.66e-13
4.55233	3.5e-14
4.57238	-1e-15
4.59243	1.18e-13
4.61249	1.66e-13
4.63254	-3.66e-14
4.6526	-1.677e-13
4.67265	2.3e-14
4.6927	7.1e-14
4.71276	4.7e-14
4.73281	2.14e-13
4.75287	-1e-15
4.77292	-4.85e-14
4.79297	1.78e-13
4.81303	-1.319e-13
4.83308	9.5e-14
4.85314	4.7e-14
4.87319	-4.85e-14
4.89325	4.7e-14
4.9133	-1.796e-13
4.93335	8.3e-14
4.95341	-3.35e-13
4.97346	5.11206e-14
4.99352
5.01357

## Sheet: Figure S8
DCS voltage (V)	Drain current (nA)	Drain current (nA)	Drain current (nA)		DCS voltage (V)	Drain current (nA)	Drain current (nA)	Drain current (nA)		DCS voltage (V)	Drain current (nA)	Drain current (nA)	Drain current (nA)		DCS voltage (V)	Drain current (nA)	Drain current (nA)	Drain current (nA)
Dark	1 μm FA0.92Cs0.04MA0.04PbI3/C60/In2O3 TFT	1 μm MAPbI3/C60/In2O3 TFT	1 μm MAPbBr3/C60/In2O3 TFT		Dark	1 μm FA0.92Cs0.04MA0.04PbI3/C60/IGZO TFT	1 μm MAPbI3/C60/IGZO TFT	1 μm MAPbBr3/C60/IGZO TFT		X-ray	1 μm FA0.92Cs0.04MA0.04PbI3/C60/In2O3 TFT	1 μm MAPbI3/C60/In2O3 TFT	1 μm MAPbBr3/C60/In2O3 TFT		X-ray	1 μm FA0.92Cs0.04MA0.04PbI3/C60/IGZO TFT	1 μm MAPbI3/C60/IGZO TFT	1 μm MAPbBr3/C60/IGZO TFT
0	0.20551	1.53707	0.35918		0	0.08278	0.0643	0.50903			0.83881	2.03532	0.65315			0.64739	0.39354	0.60907
0.05	0.10558	1.06557	0.1619		0.05	0.04672	0.03324	0.22081			0.64602	1.51805	0.42777			0.48297	0.28174	0.30651
0.1	0.06327	0.72985	0.09247		0.1	0.03266	0.02134	0.11336			0.52462	1.13563	0.33548			0.38182	0.21916	0.19114
0.15	0.03501	0.50923	0.05216		0.15	0.02392	0.01425	0.05246			0.4306	0.87488	0.27465			0.30591	0.17436	0.12426
0.2	0.02087	0.34181	0.02408		0.2	0.01782	0.00942	0.01188			0.34485	0.69017	0.22659			0.24933	0.13904	0.07857
0.25	0.00744	0.20047	0.00244		0.25	0.01315	0.00563	-0.01774			0.26105	0.54138	0.18659			0.20559	0.10907	0.04452
0.3	-0.00515	0.09807	-0.01511		0.3	0.00944	0.0025	-0.04097			0.19398	0.40176	0.15227			0.1709	0.08324	0.0174
0.35	-0.01077	0.01046	-0.03059		0.35	0.00619	-0.000211	-0.0607			0.13514	0.25555	0.12281			0.14232	0.05965	-0.00542
0.4	-0.02041	-0.07055	-0.04435		0.4	0.00344	-0.00261	-0.07826			0.07926	0.13426	0.09666			0.11683	0.03785	-0.02565
0.45	-0.02977	-0.14485	-0.05743		0.45	0.000897765	-0.00481	-0.09479			0.03249	0.02828	0.07222			0.09318	0.01674	-0.04462
0.5	-0.03345	-0.20946	-0.07079		0.5	-0.00133	-0.00693	-0.11107			-0.01838	-0.07791	0.04919			0.07101	-0.00392	-0.06295
0.55	-0.04219	-0.2705	-0.08454		0.55	-0.00345	-0.00895	-0.12788			-0.06642	-0.18491	0.02627			0.04915	-0.02457	-0.08154
0.6	-0.04962	-0.33837	-0.09975		0.6	-0.0054	-0.01094	-0.14582			-0.10718	-0.28575	0.00487			0.02771	-0.04551	-0.10113
0.65	-0.0526	-0.41997	-0.11629		0.65	-0.00745	-0.01315	-0.16566			-0.15045	-0.39672	-0.01559			0.00629	-0.06669	-0.12245
0.7	-0.06104	-0.51671	-0.13458		0.7	-0.00954	-0.0156	-0.18807			-0.18879	-0.53057	-0.03475			-0.01565	-0.08818	-0.14578
0.75	-0.06661	-0.62556	-0.15447		0.75	-0.0118	-0.01846	-0.21392			-0.21979	-0.68395	-0.05173			-0.03708	-0.10987	-0.17228
0.8	-0.06933	-0.75525	-0.17503		0.8	-0.01436	-0.02186	-0.24486			-0.25429	-0.85743	-0.06467			-0.0588	-0.13174	-0.20312
0.85	-0.07746	-0.91134	-0.19436		0.85	-0.01733	-0.0259	-0.28286			-0.28436	-1.06049	-0.07007			-0.08126	-0.15358	-0.24025
0.9	-0.08252	-1.09377	-0.20757		0.9	-0.02081	-0.03092	-0.33066			-0.31056	-1.27956	-0.06216			-0.10301	-0.17639	-0.28629
0.95	-0.08538	-1.28425	-0.2055		0.95	-0.0249	-0.0371	-0.39079			-0.34388	-1.50817	-0.03031			-0.12537	-0.1995	-0.34442

[truncated: 7 more sheets: Figure S9, Figure S10, Figure S11, Figure S12, Figure S13, Figure S15, Figure S16]
